# Supplementary material for: Comparative analysis of lincRNA in insect species
Source: BMC Evol Biol. 2017 Jul 3;17:155. doi: 10.1186/s12862-017-0985-0 (PMC5494802; doi:10.1186/s12862-017-0985-0)
Supplement: Supplementary file 2 — Table S5. (ODS 28 kb) [file 12862_2017_985_MOESM2_ESM.ods]

## Sheet: Nasonia.vitripennis
Table S5:GO terms annotated enriched in the total lincRNAs obtained using TopGO enrichment analysis of the closest genes to each lincRNAs to the universe set of annotated lincRNA for each species
Cellular Component
GO.id	Term	Annotated	Significant	Expected	weight
GO:0005634	nucleus	1304	126	40.24	< 1e-30
GO:0005575	cellular_component	6069	224	187.3	< 1e-30
GO:0005635	nuclear envelope	29	8	0.9	1.4e-10
GO:0005576	extracellular region	206	15	6.36	1.5e-10
GO:0005737	cytoplasm	1336	18	41.23	3.2e-05
GO:0005856	cytoskeleton	204	8	6.3	0.00056
GO:0005623	cell	4048	156	124.93	0.00157
GO:0000228	nuclear chromosome	21	2	0.65	0.01529
GO:0005615	extracellular space	18	1	0.56	0.15098
GO:0005739	mitochondrion	444	6	13.7	0.21550
Molecular Function
GO.id	Term	Annotated	Significant	Expected	weight
GO:0003674	molecular_function	6797	504	493.47	< 1e-30
GO:0022857	transmembrane transporter activity	79	61	5.74	< 1e-30
GO:0043167	ion binding	1143	166	82.98	< 1e-30
GO:0016887	ATPase activity	23	18	1.67	1.9e-24
GO:0003677	DNA binding	240	25	17.42	1.3e-08
GO:0003735	structural constituent of ribosome	6	5	0.44	9.2e-08
GO:0016491	oxidoreductase activity	697	44	50.6	3.0e-07
GO:0004518	nuclease activity	28	7	2.03	8.4e-06
GO:0016791	phosphatase activity	198	18	14.38	1.0e-05
GO:0004871	signal transducer activity	23	6	1.67	2.9e-05
Biological Process
GO.ID	Term	Annotated	Significant	Expected	weight
GO:0008150	biological_process	754	264	373.55	< 1e-30
GO:0007165	signal transduction	112	57	55.49	4.6e-19
GO:0055085	transmembrane transport	15	15	7.43	9.2e-13
GO:0005975	carbohydrate metabolic process	14	14	6.94	6.0e-12
GO:0044281	small molecule metabolic process	84	29	41.62	1.7e-05
GO:0016192	vesicle-mediated transport	7	6	3.47	0.0001
GO:0006259	DNA metabolic process	21	9	10.4	0.0032
GO:0034641	cellular nitrogen compound metabolic pro...	68	12	33.69	0.0148
GO:0051301	cell division	7	4	3.47	0.0155
GO:0006464	cellular protein modification process	45	13	22.29	0.0208

## Sheet: T. castaneum
Table S5:GO terms annotated enriched in the total lincRNAs obtained using TopGO enrichment analysis of the closest genes to each lincRNAs to the universe set of annotated lincRNA for each species
Cellular Component
GO.id	Term	Annotated	Significant	Expected	weight
GO:0005575	cellular_component	162	132	132.02	< 1e-30
GO:0005634	nucleus	91	75	74.16	< 1e-30
GO:0005737	cytoplasm	14	11	11.41	6.2e-06
GO:0005623	cell	114	94	92.9	0.0005
GO:0005856	cytoskeleton	6	5	4.89	0.0021
GO:0005576	extracellular region	7	6	5.7	0.0081
GO:0005615	extracellular space	2	2	1.63	0.0456
Molecular Function
GO.id	Term	Annotated	Significant	Expected	weight
GO:0003674	molecular_function	616	488	476.02	< 1e-30
GO:0043167	ion binding	206	158	159.19	< 1e-30
GO:0003677	DNA binding	58	56	44.82	1.5e-27
GO:0016779	nucleotidyltransferase activity	25	24	19.32	5.6e-12
GO:0008233	peptidase activity	61	44	47.14	1.2e-11
GO:0016491	oxidoreductase activity	48	37	37.09	2.1e-11
GO:0022857	transmembrane transporter activity	54	36	41.73	3.1e-08
GO:0004871	signal transducer activity	19	16	14.68	1.8e-06
GO:0016746	transferase activity, transferring acyl ...	15	13	11.59	1.0e-05
GO:0016887	ATPase activity	20	15	15.46	5.0e-05
Biological Process
GO.id	Term	Annotated	Significant	Expected	weight
GO:0008150	biological_process	269	220	227.05	< 1e-30
GO:0044281	small molecule metabolic process	36	33	30.39	3.4e-17
GO:0006259	DNA metabolic process	31	28	26.17	9.9e-15
GO:0007165	signal transduction	25	21	21.1	6.0e-10
GO:0050877	neurological system process	20	17	16.88	2.2e-08
GO:0055085	transmembrane transport	9	9	7.6	3.7e-06
GO:0005975	carbohydrate metabolic process	19	14	16.04	1.0e-05
GO:0016192	vesicle-mediated transport	8	8	6.75	1.5e-05
GO:0009056	catabolic process	12	9	10.13	0.00038
GO:0006464	cellular protein modification process	10	8	8.44	0.00041

## Sheet: A.gambiae
Table S5:GO terms annotated enriched in the total lincRNAs obtained using TopGO enrichment analysis of the closest genes to each lincRNAs to the universe set of annotated lincRNA for each species
Biological Process
GO.ID	Term	Annotated	Significant	Expected	weight
GO:0097264	self proteolysis	19	11	0.14	1.7e-23
GO:0050789	regulation of biological process	828	18	6	2.2e-15
GO:0007010	cytoskeleton organization	65	5	0.47	2.6e-06
GO:0046854	phosphatidylinositol phosphorylation	7	2	0.05	0.00024
GO:0008150	biological_process	4719	53	34.18	0.00072
GO:0007165	signal transduction	785	11	5.69	0.00085
Molecular Function
GO.ID	Term	Annotated	Significant	Expected	weight
GO:0003682	chromatin binding	25	24	1.04	< 1e-30
GO:0000166	nucleotide binding	385	47	15.98	1.9e-26
GO:0003700	sequence-specific DNA binding transcript...	130	29	5.4	9.2e-25
GO:0003824	catalytic activity	6087	283	252.71	6.4e-21
GO:0004252	serine-type endopeptidase activity	674	46	27.98	2.9e-16
GO:0008081	phosphoric diester hydrolase activity	25	11	1.04	1.5e-12
GO:0005509	calcium ion binding	94	16	3.9	2.5e-12
GO:0004674	protein serine/threonine kinase activity	47	13	1.95	4.9e-12
GO:0003676	nucleic acid binding	1352	79	56.13	7.5e-12
GO:0003674	molecular_function	13102	581	543.94	1.3e-11
Celllular Component
GO.ID	Term	Annotated	Significant	Expected	weight
GO:0016021	integral component of membrane	1347	127	89.26	< 1e-30
GO:0005634	nucleus	2304	138	152.68	< 1e-30
GO:0005622	intracellular	5194	333	344.19	< 1e-30
GO:0001726	ruffle	10	10	0.66	4.9e-19
GO:0005737	cytoplasm	1837	102	121.73	3.2e-18
GO:0005576	extracellular region	1981	44	131.28	4.6e-17
GO:0005886	plasma membrane	650	48	43.07	1.2e-13
GO:0016020	membrane	2646	200	175.34	1.5e-13
GO:0000932	cytoplasmic mRNA processing body	9	7	0.6	5.5e-12
GO:0000439	core TFIIH complex	11	6	0.73	4.6e-09

## Sheet: A.ceranae
Table S5:GO terms annotated enriched in the total lincRNAs obtained using TopGO enrichment analysis of the closest genes to each lincRNAs to the universe set of annotated lincRNA for each species
Biological Process
GO.ID	Term	Annotated	Significant	Expected	weight
GO:0008150	biological_process	1805	245	612.36	< 1e-30
GO:0005975	carbohydrate metabolic process	23	18	7.8	3.1e-15
GO:0006790	sulfur compound metabolic process	12	12	4.07	3.1e-13
GO:0016192	vesicle-mediated transport	17	14	5.77	1.3e-12
GO:0055085	transmembrane transport	13	12	4.41	3.7e-12
GO:0044281	small molecule metabolic process	74	28	25.11	1.1e-11
GO:0009056	catabolic process	82	14	27.82	1.3e-10
GO:0006810	transport	145	54	49.19	4.5e-09
GO:0030705	cytoskeleton-dependent intracellular tra...	6	6	2.04	6.0e-07
GO:0007034	vacuolar transport	4	4	1.36	7.2e-05
Cellular Component
GO.ID	Term	Annotated	Significant	Expected	weight
GO:0005634	nucleus	4345	151	65.02	< 1e-30
GO:0005575	cellular_component	25474	377	381.22	< 1e-30
GO:0005623	cell	16604	250	248.48	2.4e-11
GO:0016021	integral component of membrane	6163	59	92.23	8.8e-11
GO:0005576	extracellular region	1413	30	21.15	1.5e-10
GO:0005622	intracellular	14816	226	221.72	5.8e-08
GO:0005737	cytoplasm	6585	42	98.55	4.5e-05
GO:0005886	plasma membrane	1418	15	21.22	0.00014
GO:0070176	DRM complex	8	2	0.12	0.00034
GO:0005615	extracellular space	100	4	1.5	0.00045
Molecular Function
GO.ID	Term	Annotated	Significant	Expected	weight
GO:0043167	ion binding	3281	106	66.2	< 1e-30
GO:0022857	transmembrane transporter activity	199	37	4.02	< 1e-30
GO:0003674	molecular_function	20107	418	405.7	< 1e-30
GO:0004871	signal transducer activity	39	20	0.79	< 1e-30
GO:0008233	peptidase activity	1134	30	22.88	3.4e-21
GO:0016887	ATPase activity	23	5	0.46	4.2e-07
GO:0003723	RNA binding	653	17	13.18	6.6e-07
GO:0005198	structural molecule activity	189	10	3.81	6.7e-07
GO:0003682	chromatin binding	23	5	0.46	7.0e-07
GO:0003713	transcription coactivator activity	15	4	0.3	4.0e-06

## Sheet: A.mellifera
Table S5:GO terms annotated enriched in the total lincRNAs obtained using TopGO enrichment analysis of the closest genes to each lincRNAs to the universe set of annotated lincRNA for each species
Biological Process
GO.ID	Term	Annotated	Significant	Expected	weight
GO:0008152	metabolic process	240	51	28.61	1.4e-19
GO:0006886	intracellular protein transport	11	11	1.31	2.6e-12
GO:0006468	protein phosphorylation	7	7	0.83	5.0e-08
GO:0006281	DNA repair	8	3	0.95	0.0312
GO:0015031	protein transport	15	13	1.79	0.0362
GO:0006952	defense response	17	4	2.03	0.0658
GO:0006139	nucleobase-containing compound metabolic...	81	14	9.66	0.0870
GO:0002376	immune system process	3	2	0.36	0.0926
Cellular Component
GO.ID	Term	Annotated	Significant	Expected	weight
GO:0005813	centrosome	13	6	0.02	2.5e-16
GO:0005576	extracellular region	757	9	1.42	4.8e-09
GO:0005871	kinesin complex	104	5	0.2	1.9e-08
GO:0005783	endoplasmic reticulum	95	3	0.18	5.9e-05
GO:0008076	voltage-gated potassium channel complex	39	2	0.07	0.00044
GO:0005925	focal adhesion	1	1	0	0.00079
GO:0005794	Golgi apparatus	84	2	0.16	0.00203
GO:0005913	cell-cell adherens junction	14	1	0.03	0.01105
GO:0005858	axonemal dynein complex	58	1	0.11	0.04500
GO:0005575	cellular_component	9025	30	16.94	1.00000
Molecular Function
GO.ID	Term	Annotated	Significant	Expected	weight
GO:0003677	DNA binding	327	47	7.25	< 1e-30
GO:0004930	G-protein coupled receptor activity	13	13	0.29	6.4e-23
GO:0005215	transporter activity	313	44	6.94	1.3e-20
GO:0005328	neurotransmitter:sodium symporter activi...	7	7	0.16	8.6e-15
GO:0003824	catalytic activity	4435	74	98.37	9.4e-14
GO:0004889	acetylcholine-activated cation-selective...	6	6	0.13	8.9e-13
GO:0004713	protein tyrosine kinase activity	78	13	1.73	1.6e-11
GO:0004129	cytochrome-c oxidase activity	15	7	0.33	5.2e-11
GO:0003723	RNA binding	193	15	4.28	1.7e-09
GO:0003735	structural constituent of ribosome	7	5	0.16	1.9e-09

## Sheet: D.melanogaster
Table S5:GO terms annotated enriched in the total lincRNAs obtained using TopGO enrichment analysis of the closest genes to each lincRNAs to the universe set of annotated lincRNA for each species
Cellular Component
GO.ID	Term	Annotated	Significant	Expected	weight
GO:0005634	nucleus	16261	49	60.11	< 1e-30
GO:0005615	extracellular space	3935	25	14.55	4.0e-27
GO:0005956	protein kinase CK2 complex	41	9	0.15	1.1e-24
GO:0005576	extracellular region	8657	46	32	3.1e-22
GO:0022625	cytosolic large ribosomal subunit	278	7	1.03	1.2e-12
GO:0005886	plasma membrane	5442	19	20.12	1.4e-10
GO:0000793	condensed chromosome	526	6	1.94	3.6e-08
GO:0005739	mitochondrion	3827	13	14.15	5.6e-08
GO:0016021	integral component of membrane	7304	18	27	5.5e-07
GO:0005737	cytoplasm	16593	49	61.34	1.0e-05
Biological Process
GO.ID	Term	Annotated	Significant	Expected	weight
GO:0002121	inter-male aggressive behavior	32	4	0.17	2.2e-07
Molecular Function
GO.ID	Term	Annotated	Significant	Expected	weight
GO:0000166	nucleotide binding	288	13	0.96	2.5e-21
