# Supplementary material for: Comparative analysis of lincRNA in insect species
Source: BMC Evol Biol. 2017 Jul 3;17:155. doi: 10.1186/s12862-017-0985-0 (PMC5494802; doi:10.1186/s12862-017-0985-0)
Supplement: Supplementary file 3 — Table S6. (ODS 26 kb) [file 12862_2017_985_MOESM3_ESM.ods]

## Sheet: T.castaneum
Table S6:GO terms annotated enriched in the structured lincRNAs (third quartile of folding strength) obtained using TopGO enrichment analysis of the closest genes to each lincRNAs to the universe set of annotated lincRNA for each species
Cellular Component
GO.ID	Term	Annotated	Significant	Expected	weight
GO:0005634	nucleus	91	12	13.3	1.0e-05
GO:0005575	cellular_component	162	22	23.67	7.4e-05
GO:0005737	cytoplasm	14	4	2.05	0.00097
GO:0005623	cell	114	18	16.66	0.02947
Biological Process
GO.ID	Term	Annotated	Significant	Expected	weight
GO:0008150	biological_process	269	36	38.56	2.6e-06
GO:0044281	small molecule metabolic process	36	10	5.16	3.2e-06
GO:0006259	DNA metabolic process	31	5	4.44	0.0070
GO:0050877	neurological system process	20	4	2.87	0.0074
GO:0006520	cellular amino acid metabolic process	1	1	0.14	0.0413
GO:0007165	signal transduction	25	3	3.58	0.0796
Molecular Function
GO.ID	Term	Annotated	Significant	Expected	weight
GO:0043167	ion binding	206	27	23.02	1.4e-07
GO:0003674	molecular_function	616	75	68.83	2.0e-07
GO:0008289	lipid binding	3	3	0.34	0.00010
GO:0003677	DNA binding	58	10	6.48	0.00024
GO:0008233	peptidase activity	61	8	6.82	0.00646
GO:0016491	oxidoreductase activity	48	6	5.36	0.02257
GO:0022857	transmembrane transporter activity	54	6	6.03	0.03800
GO:0016791	phosphatase activity	7	2	0.78	0.03939

## Sheet: N.vitripennis
Table S6 GO terms annotated enriched in the structured lincRNAs (90 percentile of folding strength) obtained using TopGO enrichment analysis of the closest genes to each lincRNAs to the universe set of annotated lincRNA for each species
Cellular Component
GO.ID	Term	Annotated	Significant	Expected	weight
GO:0005634	nucleus	1304	16	5	2.1e-15
GO:0005575	cellular_component	6069	25	23.29	6.1e-05
Biological Process
GO.ID	Term	Annotated	Significant	Expected	weight
GO:0008150	biological_process	754	25	31.32	2.3e-10
GO:0055085	transmembrane transport	15	3	0.62	0.0013
Molecular Function
GO.ID	Term	Annotated	Significant	Expected	weight
GO:0043167	ion binding	1143	24	11.14	1.1e-12
GO:0003674	molecular_function	6797	68	66.24	3.9e-11
GO:0022857	transmembrane transporter activity	79	8	0.77	5.1e-10
GO:0004518	nuclease activity	28	2	0.27	0.0049
GO:0016779	nucleotidyltransferase activity	45	2	0.44	0.0122
GO:0016491	oxidoreductase activity	697	7	6.79	0.0148
GO:0016746	transferase activity, transferring acyl ...	157	3	1.53	0.0208
GO:0003735	structural constituent of ribosome	6	1	0.06	0.0221
GO:0000988	protein binding transcription factor act...	7	1	0.07	0.0258
GO:0016874	ligase activity	98	2	0.96	0.0517

## Sheet: D.melanogaster
Table S6 GO terms annotated enriched in the structured lincRNAs (90 percentile of folding strength) obtained using TopGO enrichment analysis of the closest genes to each lincRNAs to the universe set of annotated lincRNA for each species
Cellular component
GO.ID	Term	Annotated	Significant	Expected	weight
GO:0005956	protein kinase CK2 complex	41	3	0.02	4.0e-10
GO:0005634	nucleus	16261	7	8.49	7.1e-07
GO:0016021	integral component of membrane	7304	5	3.81	1.8e-05
GO:0000793	condensed chromosome	526	2	0.27	0.00016
GO:0005854	nascent polypeptide-associated complex	13	1	0.01	0.00045
GO:0005701	polytene chromosome chromocenter	65	1	0.03	0.00224
GO:0016592	mediator complex	145	1	0.08	0.00500
GO:0005868	cytoplasmic dynein complex	180	1	0.09	0.00620
GO:0005576	extracellular region	8657	4	4.52	0.00771
GO:0005615	extracellular space	3935	2	2.05	0.00821
Biological Process
GO.ID	Term	Annotated	Significant	Expected	weight
GO:0007291	sperm individualization	10	1	0	0.0025
GO.ID	Term	Annotated	Significant	Expected	weight
GO:0000166	nucleotide binding	288	2	0.3	0.0014
GO:0097159	organic cyclic compound binding	1416	4	1.48	0.0052
GO:0004345	glucose-6-phosphate dehydrogenase activi...	29	1	0.03	0.0059
GO:0004672	protein kinase activity	132	1	0.14	0.0266
GO:0004553	hydrolase activity, hydrolyzing O-glycos...	158	1	0.17	0.0317
GO:0003677	DNA binding	365	1	0.38	0.0720

## Sheet: A.gambiae
Table S6:GO terms annotated enriched in the structured lincRNAs (90 percentile of folding strength) obtained using TopGO enrichment analysis of the closest genes to each lincRNAs to the universe set of annotated lincRNA for each species
Cellular Component
GO.ID	Term	Annotated	Significant	Expected	weight
GO:0005622	intracellular	5194	43	38.32	8.6e-12
GO:0005634	nucleus	2304	16	17	4.0e-07
GO:0016020	membrane	2646	16	19.52	0.0011
GO:0045239	tricarboxylic acid cycle enzyme complex	2	1	0.01	0.0031
GO:0005789	endoplasmic reticulum membrane	68	2	0.5	0.0050
GO:0005801	cis-Golgi network	4	1	0.03	0.0062
GO:0005886	plasma membrane	650	6	4.8	0.0065
GO:0015630	microtubule cytoskeleton	87	2	0.64	0.0080
GO:0005885	Arp2/3 protein complex	7	1	0.05	0.0107
GO:0000932	cytoplasmic mRNA processing body	9	1	0.07	0.0138
Biological Process
GO.ID	Term	Annotated	Significant	Expected	weight
GO:0097264	self proteolysis	19	2	0.02	3.9e-05
Molecular Function
GO.ID	Term	Annotated	Significant	Expected	weight
GO:0005096	GTPase activator activity	24	3	0.07	3.9e-06

## Sheet: A.mellifera
Table S6 GO terms annotated enriched in the structured lincRNAs (90 percentile of folding strength) obtained using TopGO enrichment analysis of the closest genes to each lincRNAs to the universe set of annotated lincRNA for each species
Cellular Component
GO.ID	Term	Annotated	Significant	Expected	weight
GO:0005813	centrosome	13	2	0.01	2.3e-06
GO:0005871	kinesin complex	104	2	0.04	0.00016
GO:0005913	cell-cell adherens junction	14	1	0.01	0.00259
GO:0005794	Golgi apparatus	84	1	0.03	0.01544
Biological Process
GO.ID	Term	Annotated	Significant	Expected	weight
GO:0006886	intracellular protein transport	11	4	0.27	2.3e-05
GO:0008152	metabolic process	240	7	5.93	0.0026
GO:0006357	regulation of transcription from RNA pol...	2	1	0.05	0.0362
Molecular Function
GO.ID	Term	Annotated	Significant	Expected	weight
GO:0003824	catalytic activity	4435	17	18.13	1.2e-05
GO:0004527	exonuclease activity	4	2	0.02	1.9e-05
GO:0003677	DNA binding	327	6	1.34	2.4e-05

## Sheet: A.cerana
Table S6 GO terms annotated enriched in the structured lincRNAs (90 percentile of folding strength) obtained using TopGO enrichment analysis of the closest genes to each lincRNAs to the universe set of annotated lincRNA for each species
Cellular Component
GO.ID	Term	Annotated	Significant	Expected	Rank in classic	classic	weight
GO:0005634	nucleus	4345	18	7.82	1	0.00094	1.2e-14
GO:0005575	cellular_component	25474	42	45.84	29	0.76673	2.5e-08
GO:0008537	proteasome activator complex	5	1	0.01	2	0.00897	0.0020
GO:0005871	kinesin complex	212	2	0.38	4	0.05636	0.0032
GO:0005576	extracellular region	1413	4	2.54	14	0.25085	0.0096
GO:0005819	spindle	53	1	0.1	5	0.09107	0.0206
GO:0005622	intracellular	14816	28	26.66	20	0.42105	0.0488
GO:0005578	proteinaceous extracellular matrix	170	1	0.31	15	0.26394	0.0645
GO:0005737	cytoplasm	6585	4	11.85	36	0.99795	0.0727
GO:0005886	plasma membrane	1418	2	2.55	24	0.72549	0.1064
Molecular Function
GO.ID	Term	Annotated	Significant	Expected	weight
GO:0003674	molecular_function	20107	42	37.57	1.3e-07
GO:0043167	ion binding	3281	9	6.13	1.5e-06
GO:0004871	signal transducer activity	39	3	0.07	3.6e-06
GO:0022857	transmembrane transporter activity	199	4	0.37	3.6e-06
Biological Process
GO.ID	Term	Annotated	Significant	Expected	weight
GO:0008150	biological_process	1805	32	81.24	1.6e-06
GO:0051301	cell division	19	4	0.86	6.0e-05
GO:0016192	vesicle-mediated transport	17	3	0.77	0.00098

## Sheet: D.pseudoobscuras
Table S5:GO terms annotated enriched in the structured lincRNAs (90 percentile of folding strength) obtained using TopGO enrichment analysis of the closest genes to each lincRNAs to the universe set of annotated lincRNA for each species
Molecular Function
GO.ID	Term	Annotated	Significant	Expected	weight
GO:0008270	zinc ion binding	320	29	2.46	1.9e-22
GO:0003700	sequence-specific DNA binding transcript...	79	18	0.61	7.4e-21
GO:0043565	sequence-specific DNA binding	47	15	0.36	2.3e-20
GO:0005524	ATP binding	147	17	1.13	2.0e-15
GO:0003735	structural constituent of ribosome	9	7	0.07	5.1e-14
GO:0005509	calcium ion binding	222	17	1.71	1.9e-12
GO:0046983	protein dimerization activity	40	9	0.31	1.8e-11
GO:0005488	binding	3709	166	28.54	4.2e-10
GO:0003677	DNA binding	436	34	3.35	3.6e-09
GO:0000166	nucleotide binding	379	37	2.92	7.8e-09
Biological Process
GO.ID	Term	Annotated	Significant	Expected	weight
GO:0006355	regulation of transcription, DNA-templat...	85	30	4.05	3.4e-19
GO:0006508	proteolysis	59	22	2.81	1.5e-14
GO:0055114	oxidation-reduction process	61	21	2.91	2.3e-13
GO:0006468	protein phosphorylation	27	12	1.29	8.9e-10
GO:0008152	metabolic process	524	149	24.98	1.4e-08
GO:0007219	Notch signaling pathway	8	5	0.38	1.1e-05
GO:0007186	G-protein coupled receptor signaling pat...	25	8	1.19	1.2e-05
GO:0006397	mRNA processing	12	5	0.57	2.3e-05
GO:0007156	homophilic cell adhesion via plasma memb...	10	5	0.48	4.8e-05
Cellular Component
GO.ID	Term	Annotated	Significant	Expected	weight
GO:0016021	integral component of membrane	7372	37	1.22	< 1e-30
GO:0016020	membrane	14021	62	2.31	1.7e-30
GO:0005622	intracellular	40955	72	6.76	1.6e-27
GO:0005634	nucleus	16286	32	2.69	1.5e-25
GO:0005840	ribosome	777	7	0.13	1.8e-17
