# Supplementary material for: Comparative analysis of lincRNA in insect species
Source: BMC Evol Biol. 2017 Jul 3;17:155. doi: 10.1186/s12862-017-0985-0 (PMC5494802; doi:10.1186/s12862-017-0985-0)
Supplement: Supplementary file 4 — Annotations of T.castaneum lincRNAs. (GFF 190 kb) [file 12862_2017_985_MOESM4_ESM.gff]

ChLG10	Cufflinks	transcript	51954	52729	.	.	.	ID=TCONS_00002873;geneID=XLOC_000572
ChLG10	Cufflinks	transcript	87559	88155	.	.	.	ID=TCONS_00002874;geneID=XLOC_000573
ChLG10	Cufflinks	transcript	962744	963066	.	.	.	ID=TCONS_00002876;geneID=XLOC_000575
ChLG10	Cufflinks	transcript	1105886	1106999	.	-	.	ID=TCONS_00001465;geneID=XLOC_000326
ChLG10	Cufflinks	transcript	1227720	1229297	.	+	.	ID=TCONS_00000113;geneID=XLOC_000022
ChLG10	Cufflinks	transcript	1230931	1231296	.	+	.	ID=TCONS_00000114;geneID=XLOC_000023
ChLG10	Cufflinks	transcript	1390790	1391553	.	.	.	ID=TCONS_00002877;geneID=XLOC_000576
ChLG10	Cufflinks	transcript	1391749	1392948	.	.	.	ID=TCONS_00002878;geneID=XLOC_000577
ChLG10	Cufflinks	transcript	2247943	2248590	.	.	.	ID=TCONS_00002879;geneID=XLOC_000578
ChLG10	Cufflinks	transcript	2328706	2329966	.	.	.	ID=TCONS_00002880;geneID=XLOC_000579
ChLG10	Cufflinks	transcript	3115966	3116283	.	+	.	ID=TCONS_00000230;geneID=XLOC_000061
ChLG10	Cufflinks	transcript	3196785	3197378	.	.	.	ID=TCONS_00002886;geneID=XLOC_000585
ChLG10	Cufflinks	transcript	3503594	3504876	.	.	.	ID=TCONS_00002887;geneID=XLOC_000586
ChLG10	Cufflinks	transcript	3505515	3506121	.	.	.	ID=TCONS_00002888;geneID=XLOC_000587
ChLG10	Cufflinks	transcript	3510622	3510840	.	.	.	ID=TCONS_00002889;geneID=XLOC_000588
ChLG10	Cufflinks	transcript	3512874	3513097	.	.	.	ID=TCONS_00002890;geneID=XLOC_000589
ChLG10	Cufflinks	transcript	3907406	3907861	.	.	.	ID=TCONS_00002892;geneID=XLOC_000591
ChLG10	Cufflinks	transcript	4931579	4932456	.	.	.	ID=TCONS_00002893;geneID=XLOC_000592
ChLG10	Cufflinks	transcript	5714841	5716151	.	.	.	ID=TCONS_00002894;geneID=XLOC_000593
ChLG10	Cufflinks	transcript	5717938	5719483	.	.	.	ID=TCONS_00002895;geneID=XLOC_000594
ChLG10	Cufflinks	transcript	5720592	5720854	.	.	.	ID=TCONS_00002896;geneID=XLOC_000595
ChLG10	Cufflinks	transcript	5784113	5784364	.	.	.	ID=TCONS_00002897;geneID=XLOC_000596
ChLG10	Cufflinks	transcript	6303934	6304790	.	.	.	ID=TCONS_00002900;geneID=XLOC_000599
ChLG10	Cufflinks	transcript	7058747	7059743	.	.	.	ID=TCONS_00002901;geneID=XLOC_000600
ChLG10	Cufflinks	transcript	7061306	7063065	.	.	.	ID=TCONS_00002902;geneID=XLOC_000601
ChLG10	Cufflinks	transcript	7065195	7065838	.	.	.	ID=TCONS_00002903;geneID=XLOC_000602
ChLG10	Cufflinks	transcript	7368426	7369335	.	.	.	ID=TCONS_00002904;geneID=XLOC_000603
ChLG10	Cufflinks	transcript	7369751	7370308	.	.	.	ID=TCONS_00002905;geneID=XLOC_000604
ChLG10	Cufflinks	transcript	8023683	8023986	.	.	.	ID=TCONS_00002906;geneID=XLOC_000605
ChLG10	Cufflinks	transcript	8051575	8052567	.	.	.	ID=TCONS_00002908;geneID=XLOC_000607
ChLG10	Cufflinks	transcript	8310229	8311408	.	+	.	ID=TCONS_00000897;geneID=XLOC_000209
ChLG10	Cufflinks	transcript	8311716	8312520	.	+	.	ID=TCONS_00000898;geneID=XLOC_000210
ChLG10	Cufflinks	transcript	8313713	8315020	.	+	.	ID=TCONS_00000899;geneID=XLOC_000211
ChLG10	Cufflinks	transcript	8315476	8319244	.	.	.	ID=TCONS_00002909;geneID=XLOC_000608
ChLG10	Cufflinks	transcript	8750891	8751995	.	-	.	ID=TCONS_00002430;geneID=XLOC_000499
ChLG10	Cufflinks	transcript	8798478	8799219	.	.	.	ID=TCONS_00002911;geneID=XLOC_000610
ChLG10	Cufflinks	transcript	8799572	8800410	.	.	.	ID=TCONS_00002912;geneID=XLOC_000611
ChLG10	Cufflinks	transcript	8859060	8859460	.	.	.	ID=TCONS_00002915;geneID=XLOC_000614
ChLG10	Cufflinks	transcript	8893165	8893372	.	.	.	ID=TCONS_00002916;geneID=XLOC_000615
ChLG10	Cufflinks	transcript	9203773	9204297	.	.	.	ID=TCONS_00002917;geneID=XLOC_000616
ChLG10	Cufflinks	transcript	9230292	9232158	.	.	.	ID=TCONS_00002918;geneID=XLOC_000617
ChLG10	Cufflinks	transcript	9521307	9521805	.	.	.	ID=TCONS_00002919;geneID=XLOC_000618
ChLG10	Cufflinks	transcript	9592496	9593702	.	.	.	ID=TCONS_00002920;geneID=XLOC_000619
ChLG10	Cufflinks	transcript	9593380	9593702	.	.	.	ID=TCONS_00002921;geneID=XLOC_000619
ChLG10	Cufflinks	transcript	9593987	9598137	.	.	.	ID=TCONS_00002922;geneID=XLOC_000620
ChLG10	Cufflinks	transcript	9599826	9600917	.	.	.	ID=TCONS_00002923;geneID=XLOC_000621
ChLG10	Cufflinks	transcript	10283491	10283890	.	.	.	ID=TCONS_00002924;geneID=XLOC_000622
ChLG10	Cufflinks	transcript	10308828	10309600	.	.	.	ID=TCONS_00002925;geneID=XLOC_000623
ChLG10	Cufflinks	transcript	10312544	10313487	.	.	.	ID=TCONS_00002926;geneID=XLOC_000624
ChLG10	Cufflinks	transcript	10352780	10354409	.	.	.	ID=TCONS_00002928;geneID=XLOC_000626
ChLG10	Cufflinks	transcript	10368759	10369584	.	.	.	ID=TCONS_00002929;geneID=XLOC_000627
ChLG10	Cufflinks	transcript	10371332	10371586	.	.	.	ID=TCONS_00002930;geneID=XLOC_000628
ChLG10	Cufflinks	transcript	10403249	10403755	.	.	.	ID=TCONS_00002931;geneID=XLOC_000629
ChLG10	Cufflinks	transcript	10463848	10464685	.	.	.	ID=TCONS_00002933;geneID=XLOC_000631
ChLG10	Cufflinks	transcript	10465074	10465374	.	.	.	ID=TCONS_00002934;geneID=XLOC_000632
ChLG10	Cufflinks	transcript	10471049	10471486	.	.	.	ID=TCONS_00002935;geneID=XLOC_000633
ChLG10	Cufflinks	transcript	10727613	10728443	.	+	.	ID=TCONS_00001246;geneID=XLOC_000290
ChLG10	Cufflinks	transcript	10728946	10730556	.	.	.	ID=TCONS_00002936;geneID=XLOC_000634
ChLG10	Cufflinks	transcript	10730922	10733261	.	.	.	ID=TCONS_00002937;geneID=XLOC_000635
ChLG10	Cufflinks	transcript	10734684	10735526	.	.	.	ID=TCONS_00002938;geneID=XLOC_000636
ChLG10	Cufflinks	transcript	10737613	10738528	.	+	.	ID=TCONS_00001250;geneID=XLOC_000290
ChLG10	Cufflinks	transcript	10740010	10740947	.	.	.	ID=TCONS_00002939;geneID=XLOC_000637
ChLG10	Cufflinks	transcript	10741417	10742568	.	.	.	ID=TCONS_00002940;geneID=XLOC_000638
ChLG2	Cufflinks	transcript	716	963	.	.	.	ID=TCONS_00009811;geneID=XLOC_002026
ChLG2	Cufflinks	transcript	60954	61457	.	.	.	ID=TCONS_00009812;geneID=XLOC_002027
ChLG2	Cufflinks	transcript	187645	188244	.	.	.	ID=TCONS_00009814;geneID=XLOC_002029
ChLG2	Cufflinks	transcript	419258	419513	.	-	.	ID=TCONS_00006435;geneID=XLOC_001343
ChLG2	Cufflinks	transcript	824551	825523	.	.	.	ID=TCONS_00009815;geneID=XLOC_002030
ChLG2	Cufflinks	transcript	825808	827261	.	.	.	ID=TCONS_00009816;geneID=XLOC_002031
ChLG2	Cufflinks	transcript	866001	867684	.	.	.	ID=TCONS_00009817;geneID=XLOC_002032
ChLG2	Cufflinks	transcript	1400305	1401415	.	.	.	ID=TCONS_00009818;geneID=XLOC_002033
ChLG2	Cufflinks	transcript	1413839	1415198	.	.	.	ID=TCONS_00009819;geneID=XLOC_002034
ChLG2	Cufflinks	transcript	1415354	1416270	.	.	.	ID=TCONS_00009820;geneID=XLOC_002035
ChLG2	Cufflinks	transcript	1967783	1969007	.	+	.	ID=TCONS_00003160;geneID=XLOC_000692
ChLG2	Cufflinks	transcript	2231080	2232112	.	.	.	ID=TCONS_00009822;geneID=XLOC_002037
ChLG2	Cufflinks	transcript	2232383	2233389	.	.	.	ID=TCONS_00009823;geneID=XLOC_002038
ChLG2	Cufflinks	transcript	2238322	2241042	.	.	.	ID=TCONS_00009824;geneID=XLOC_002039
ChLG2	Cufflinks	transcript	2242897	2244293	.	.	.	ID=TCONS_00009825;geneID=XLOC_002040
ChLG2	Cufflinks	transcript	2247082	2248864	.	.	.	ID=TCONS_00009826;geneID=XLOC_002041
ChLG2	Cufflinks	transcript	2461207	2462740	.	.	.	ID=TCONS_00009828;geneID=XLOC_002043
ChLG2	Cufflinks	transcript	2468731	2470324	.	.	.	ID=TCONS_00009829;geneID=XLOC_002044
ChLG2	Cufflinks	transcript	2511148	2511615	.	.	.	ID=TCONS_00009830;geneID=XLOC_002045
ChLG2	Cufflinks	transcript	2891154	2892460	.	.	.	ID=TCONS_00009832;geneID=XLOC_002047
ChLG2	Cufflinks	transcript	3075808	3076008	.	.	.	ID=TCONS_00009833;geneID=XLOC_002048
ChLG2	Cufflinks	transcript	3169208	3171279	.	.	.	ID=TCONS_00009834;geneID=XLOC_002049
ChLG2	Cufflinks	transcript	3171730	3171978	.	.	.	ID=TCONS_00009835;geneID=XLOC_002050
ChLG2	Cufflinks	transcript	3172123	3175231	.	+	.	ID=TCONS_00003309;geneID=XLOC_000731
ChLG2	Cufflinks	transcript	3175676	3175877	.	.	.	ID=TCONS_00009836;geneID=XLOC_002051
ChLG2	Cufflinks	transcript	3176242	3178011	.	.	.	ID=TCONS_00009838;geneID=XLOC_002053
ChLG2	Cufflinks	transcript	3547655	3547968	.	.	.	ID=TCONS_00009839;geneID=XLOC_002054
ChLG2	Cufflinks	transcript	3597934	3598356	.	.	.	ID=TCONS_00009840;geneID=XLOC_002055
ChLG2	Cufflinks	transcript	3858650	3858940	.	.	.	ID=TCONS_00009842;geneID=XLOC_002057
ChLG2	Cufflinks	transcript	4867768	4868806	.	.	.	ID=TCONS_00009845;geneID=XLOC_002060
ChLG2	Cufflinks	transcript	4945600	4945861	.	.	.	ID=TCONS_00009846;geneID=XLOC_002061
ChLG2	Cufflinks	transcript	5009293	5010008	.	.	.	ID=TCONS_00009848;geneID=XLOC_002063
ChLG2	Cufflinks	transcript	5558044	5559347	.	.	.	ID=TCONS_00009850;geneID=XLOC_002065
ChLG2	Cufflinks	transcript	5596823	5598265	.	+	.	ID=TCONS_00003448;geneID=XLOC_000774
ChLG2	Cufflinks	transcript	6374503	6375207	.	.	.	ID=TCONS_00009851;geneID=XLOC_002066
ChLG2	Cufflinks	transcript	6375578	6376127	.	.	.	ID=TCONS_00009852;geneID=XLOC_002067
ChLG2	Cufflinks	transcript	6515506	6516889	.	+	.	ID=TCONS_00003602;geneID=XLOC_000814
ChLG2	Cufflinks	transcript	6654393	6656426	.	.	.	ID=TCONS_00009853;geneID=XLOC_002068
ChLG2	Cufflinks	transcript	6769188	6771322	.	-	.	ID=TCONS_00007150;geneID=XLOC_001512
ChLG2	Cufflinks	transcript	6786169	6786422	.	-	.	ID=TCONS_00007153;geneID=XLOC_001515
ChLG2	Cufflinks	transcript	6910263	6910604	.	.	.	ID=TCONS_00009854;geneID=XLOC_002069
ChLG2	Cufflinks	transcript	8188195	8188564	.	.	.	ID=TCONS_00009855;geneID=XLOC_002070
ChLG2	Cufflinks	transcript	8198220	8198688	.	.	.	ID=TCONS_00009856;geneID=XLOC_002071
ChLG2	Cufflinks	transcript	8247075	8248181	.	.	.	ID=TCONS_00009857;geneID=XLOC_002072
ChLG2	Cufflinks	transcript	8472065	8472562	.	.	.	ID=TCONS_00009858;geneID=XLOC_002073
ChLG2	Cufflinks	transcript	8795140	8796437	.	.	.	ID=TCONS_00009859;geneID=XLOC_002074
ChLG2	Cufflinks	transcript	8796568	8797358	.	.	.	ID=TCONS_00009860;geneID=XLOC_002075
ChLG2	Cufflinks	transcript	9215474	9216586	.	.	.	ID=TCONS_00009861;geneID=XLOC_002076
ChLG2	Cufflinks	transcript	9255425	9258606	.	.	.	ID=TCONS_00009862;geneID=XLOC_002077
ChLG2	Cufflinks	transcript	9264422	9265616	.	-	.	ID=TCONS_00007532;geneID=XLOC_001616
ChLG2	Cufflinks	transcript	9288603	9289448	.	.	.	ID=TCONS_00009863;geneID=XLOC_002078
ChLG2	Cufflinks	transcript	9460148	9460774	.	.	.	ID=TCONS_00009864;geneID=XLOC_002079
ChLG2	Cufflinks	transcript	9468936	9469712	.	.	.	ID=TCONS_00009865;geneID=XLOC_002080
ChLG2	Cufflinks	transcript	9502910	9504051	.	.	.	ID=TCONS_00009866;geneID=XLOC_002081
ChLG2	Cufflinks	transcript	9508486	9509002	.	.	.	ID=TCONS_00009867;geneID=XLOC_002082
ChLG2	Cufflinks	transcript	9509133	9509984	.	.	.	ID=TCONS_00009868;geneID=XLOC_002083
ChLG2	Cufflinks	transcript	9630386	9631295	.	.	.	ID=TCONS_00009869;geneID=XLOC_002084
ChLG2	Cufflinks	transcript	9632394	9634203	.	.	.	ID=TCONS_00009870;geneID=XLOC_002085
ChLG2	Cufflinks	transcript	9635755	9637759	.	.	.	ID=TCONS_00009871;geneID=XLOC_002086
ChLG2	Cufflinks	transcript	9636854	9637759	.	.	.	ID=TCONS_00009872;geneID=XLOC_002086
ChLG2	Cufflinks	transcript	9640669	9641652	.	.	.	ID=TCONS_00009873;geneID=XLOC_002087
ChLG2	Cufflinks	transcript	9654332	9661564	.	+	.	ID=TCONS_00004320;geneID=XLOC_000936
ChLG2	Cufflinks	transcript	9656572	9657213	.	+	.	ID=TCONS_00004321;geneID=XLOC_000936
ChLG2	Cufflinks	transcript	9868716	9869455	.	.	.	ID=TCONS_00009874;geneID=XLOC_002088
ChLG2	Cufflinks	transcript	10079543	10080706	.	.	.	ID=TCONS_00009875;geneID=XLOC_002089
ChLG2	Cufflinks	transcript	10154429	10155355	.	.	.	ID=TCONS_00009876;geneID=XLOC_002090
ChLG2	Cufflinks	transcript	10160074	10160719	.	+	.	ID=TCONS_00004379;geneID=XLOC_000951
ChLG2	Cufflinks	transcript	10183756	10184539	.	.	.	ID=TCONS_00009877;geneID=XLOC_002091
ChLG2	Cufflinks	transcript	10192845	10194094	.	+	.	ID=TCONS_00004383;geneID=XLOC_000954
ChLG2	Cufflinks	transcript	10260483	10261664	.	-	.	ID=TCONS_00007695;geneID=XLOC_001657
ChLG2	Cufflinks	transcript	10273669	10274573	.	-	.	ID=TCONS_00007700;geneID=XLOC_001660
ChLG2	Cufflinks	transcript	10328223	10328906	.	.	.	ID=TCONS_00009878;geneID=XLOC_002092
ChLG2	Cufflinks	transcript	10332445	10334147	.	+	.	ID=TCONS_00004406;geneID=XLOC_000961
ChLG2	Cufflinks	transcript	10336090	10338659	.	+	.	ID=TCONS_00004408;geneID=XLOC_000959
ChLG2	Cufflinks	transcript	10560569	10561201	.	-	.	ID=TCONS_00007747;geneID=XLOC_001672
ChLG2	Cufflinks	transcript	10563127	10564666	.	-	.	ID=TCONS_00007751;geneID=XLOC_001672
ChLG2	Cufflinks	transcript	11481234	11481546	.	.	.	ID=TCONS_00009879;geneID=XLOC_002093
ChLG2	Cufflinks	transcript	11557494	11559705	.	-	.	ID=TCONS_00007903;geneID=XLOC_001692
ChLG2	Cufflinks	transcript	11714069	11714579	.	.	.	ID=TCONS_00009880;geneID=XLOC_002094
ChLG2	Cufflinks	transcript	11792491	11792924	.	.	.	ID=TCONS_00009881;geneID=XLOC_002095
ChLG2	Cufflinks	transcript	11793027	11793776	.	.	.	ID=TCONS_00009882;geneID=XLOC_002096
ChLG2	Cufflinks	transcript	11951818	11952928	.	.	.	ID=TCONS_00009883;geneID=XLOC_002097
ChLG2	Cufflinks	transcript	12115463	12115930	.	.	.	ID=TCONS_00009884;geneID=XLOC_002098
ChLG2	Cufflinks	transcript	12116113	12116432	.	.	.	ID=TCONS_00009885;geneID=XLOC_002099
ChLG2	Cufflinks	transcript	12140537	12141037	.	.	.	ID=TCONS_00009886;geneID=XLOC_002100
ChLG2	Cufflinks	transcript	12315655	12315879	.	.	.	ID=TCONS_00009887;geneID=XLOC_002101
ChLG2	Cufflinks	transcript	12391317	12392249	.	.	.	ID=TCONS_00009888;geneID=XLOC_002102
ChLG2	Cufflinks	transcript	12762125	12764137	.	-	.	ID=TCONS_00008297;geneID=XLOC_001760
ChLG2	Cufflinks	transcript	12764999	12766015	.	.	.	ID=TCONS_00009889;geneID=XLOC_002103
ChLG2	Cufflinks	transcript	12959907	12960989	.	.	.	ID=TCONS_00009890;geneID=XLOC_002104
ChLG2	Cufflinks	transcript	12961846	12962999	.	.	.	ID=TCONS_00009891;geneID=XLOC_002105
ChLG2	Cufflinks	transcript	13913258	13914303	.	.	.	ID=TCONS_00009892;geneID=XLOC_002106
ChLG2	Cufflinks	transcript	13921105	13923651	.	+	.	ID=TCONS_00005343;geneID=XLOC_001107
ChLG2	Cufflinks	transcript	13922110	13922479	.	+	.	ID=TCONS_00005347;geneID=XLOC_001107
ChLG2	Cufflinks	transcript	13922680	13923111	.	+	.	ID=TCONS_00005348;geneID=XLOC_001107
ChLG2	Cufflinks	transcript	14170850	14171558	.	.	.	ID=TCONS_00009893;geneID=XLOC_002107
ChLG2	Cufflinks	transcript	14172917	14174189	.	.	.	ID=TCONS_00009894;geneID=XLOC_002108
ChLG2	Cufflinks	transcript	14514195	14515926	.	-	.	ID=TCONS_00008660;geneID=XLOC_001850
ChLG2	Cufflinks	transcript	14698336	14699082	.	+	.	ID=TCONS_00005517;geneID=XLOC_001135
ChLG2	Cufflinks	transcript	14705626	14706608	.	+	.	ID=TCONS_00005518;geneID=XLOC_001136
ChLG2	Cufflinks	transcript	15089533	15089874	.	.	.	ID=TCONS_00009895;geneID=XLOC_002109
ChLG2	Cufflinks	transcript	16249993	16250862	.	.	.	ID=TCONS_00009896;geneID=XLOC_002110
ChLG2	Cufflinks	transcript	16766135	16766725	.	.	.	ID=TCONS_00009898;geneID=XLOC_002112
ChLG2	Cufflinks	transcript	16767035	16767564	.	.	.	ID=TCONS_00009899;geneID=XLOC_002113
ChLG2	Cufflinks	transcript	16969161	16969823	.	+	.	ID=TCONS_00005947;geneID=XLOC_001219
ChLG2	Cufflinks	transcript	17713745	17715518	.	.	.	ID=TCONS_00009901;geneID=XLOC_002115
ChLG2	Cufflinks	transcript	17715909	17716849	.	.	.	ID=TCONS_00009902;geneID=XLOC_002116
ChLG2	Cufflinks	transcript	18295194	18296174	.	+	.	ID=TCONS_00006106;geneID=XLOC_001263
ChLG2	Cufflinks	transcript	18319496	18319731	.	+	.	ID=TCONS_00006115;geneID=XLOC_001270
ChLG2	Cufflinks	transcript	18808639	18809294	.	.	.	ID=TCONS_00009905;geneID=XLOC_002119
ChLG2	Cufflinks	transcript	19184071	19184610	.	.	.	ID=TCONS_00009906;geneID=XLOC_002120
ChLG2	Cufflinks	transcript	19221857	19222098	.	.	.	ID=TCONS_00009907;geneID=XLOC_002121
ChLG2	Cufflinks	transcript	19222648	19223512	.	.	.	ID=TCONS_00009908;geneID=XLOC_002122
ChLG2	Cufflinks	transcript	20166351	20167170	.	.	.	ID=TCONS_00009910;geneID=XLOC_002124
ChLG3	Cufflinks	transcript	32155	33345	.	.	.	ID=TCONS_00019045;geneID=XLOC_003972
ChLG3	Cufflinks	transcript	1000298	1000966	.	.	.	ID=TCONS_00019049;geneID=XLOC_003976
ChLG3	Cufflinks	transcript	1025649	1027887	.	-	.	ID=TCONS_00014695;geneID=XLOC_003076
ChLG3	Cufflinks	transcript	1381492	1382024	.	+	.	ID=TCONS_00010310;geneID=XLOC_002195
ChLG3	Cufflinks	transcript	1397604	1398452	.	.	.	ID=TCONS_00019050;geneID=XLOC_003977
ChLG3	Cufflinks	transcript	1415590	1416572	.	.	.	ID=TCONS_00019051;geneID=XLOC_003978
ChLG3	Cufflinks	transcript	1437456	1438240	.	.	.	ID=TCONS_00019052;geneID=XLOC_003979
ChLG3	Cufflinks	transcript	1438695	1439073	.	.	.	ID=TCONS_00019053;geneID=XLOC_003980
ChLG3	Cufflinks	transcript	2695082	2695887	.	.	.	ID=TCONS_00019054;geneID=XLOC_003981
ChLG3	Cufflinks	transcript	2695488	2695886	.	.	.	ID=TCONS_00019055;geneID=XLOC_003981
ChLG3	Cufflinks	transcript	2845883	2846466	.	-	.	ID=TCONS_00014990;geneID=XLOC_003125
ChLG3	Cufflinks	transcript	3056600	3057782	.	-	.	ID=TCONS_00015002;geneID=XLOC_003130
ChLG3	Cufflinks	transcript	3806284	3807576	.	.	.	ID=TCONS_00019058;geneID=XLOC_003984
ChLG3	Cufflinks	transcript	3807232	3807508	.	.	.	ID=TCONS_00019059;geneID=XLOC_003984
ChLG3	Cufflinks	transcript	3936924	3938077	.	.	.	ID=TCONS_00019060;geneID=XLOC_003985
ChLG3	Cufflinks	transcript	3938136	3938988	.	.	.	ID=TCONS_00019061;geneID=XLOC_003986
ChLG3	Cufflinks	transcript	3947780	3948535	.	.	.	ID=TCONS_00019062;geneID=XLOC_003987
ChLG3	Cufflinks	transcript	4419398	4420149	.	.	.	ID=TCONS_00019063;geneID=XLOC_003988
ChLG3	Cufflinks	transcript	4447548	4447904	.	.	.	ID=TCONS_00019064;geneID=XLOC_003989
ChLG3	Cufflinks	transcript	4617793	4620016	.	.	.	ID=TCONS_00019066;geneID=XLOC_003991
ChLG3	Cufflinks	transcript	5411113	5412718	.	.	.	ID=TCONS_00019067;geneID=XLOC_003992
ChLG3	Cufflinks	transcript	5487933	5488538	.	.	.	ID=TCONS_00019068;geneID=XLOC_003993
ChLG3	Cufflinks	transcript	6179001	6179708	.	.	.	ID=TCONS_00019070;geneID=XLOC_003995
ChLG3	Cufflinks	transcript	6491978	6492230	.	.	.	ID=TCONS_00019071;geneID=XLOC_003996
ChLG3	Cufflinks	transcript	6492824	6493073	.	.	.	ID=TCONS_00019072;geneID=XLOC_003997
ChLG3	Cufflinks	transcript	6499964	6501096	.	.	.	ID=TCONS_00019073;geneID=XLOC_003998
ChLG3	Cufflinks	transcript	7103099	7103392	.	.	.	ID=TCONS_00019074;geneID=XLOC_003999
ChLG3	Cufflinks	transcript	7437956	7438863	.	.	.	ID=TCONS_00019075;geneID=XLOC_004000
ChLG3	Cufflinks	transcript	7479746	7480444	.	-	.	ID=TCONS_00015658;geneID=XLOC_003246
ChLG3	Cufflinks	transcript	7584821	7585516	.	-	.	ID=TCONS_00015663;geneID=XLOC_003249
ChLG3	Cufflinks	transcript	7592197	7593794	.	+	.	ID=TCONS_00011113;geneID=XLOC_002337
ChLG3	Cufflinks	transcript	7837869	7839087	.	.	.	ID=TCONS_00019076;geneID=XLOC_004001
ChLG3	Cufflinks	transcript	7855899	7856429	.	.	.	ID=TCONS_00019077;geneID=XLOC_004002
ChLG3	Cufflinks	transcript	7867768	7870465	.	.	.	ID=TCONS_00019078;geneID=XLOC_004003
ChLG3	Cufflinks	transcript	7871696	7872065	.	.	.	ID=TCONS_00019079;geneID=XLOC_004004
ChLG3	Cufflinks	transcript	8001621	8002429	.	.	.	ID=TCONS_00019081;geneID=XLOC_004006
ChLG3	Cufflinks	transcript	8034842	8036162	.	-	.	ID=TCONS_00015881;geneID=XLOC_003277
ChLG3	Cufflinks	transcript	8082257	8083024	.	-	.	ID=TCONS_00015884;geneID=XLOC_003277
ChLG3	Cufflinks	transcript	8135679	8137082	.	.	.	ID=TCONS_00019082;geneID=XLOC_004007
ChLG3	Cufflinks	transcript	8963092	8963612	.	.	.	ID=TCONS_00019083;geneID=XLOC_004008
ChLG3	Cufflinks	transcript	9504994	9505773	.	+	.	ID=TCONS_00011454;geneID=XLOC_002401
ChLG3	Cufflinks	transcript	9764955	9765474	.	.	.	ID=TCONS_00019084;geneID=XLOC_004009
ChLG3	Cufflinks	transcript	10216154	10216590	.	.	.	ID=TCONS_00019085;geneID=XLOC_004010
ChLG3	Cufflinks	transcript	11095830	11096833	.	.	.	ID=TCONS_00019086;geneID=XLOC_004011
ChLG3	Cufflinks	transcript	11688495	11689492	.	.	.	ID=TCONS_00019088;geneID=XLOC_004013
ChLG3	Cufflinks	transcript	11702761	11703317	.	.	.	ID=TCONS_00019090;geneID=XLOC_004015
ChLG3	Cufflinks	transcript	11754729	11755249	.	-	.	ID=TCONS_00016295;geneID=XLOC_003370
ChLG3	Cufflinks	transcript	11994630	11995144	.	-	.	ID=TCONS_00016333;geneID=XLOC_003378
ChLG3	Cufflinks	transcript	12343250	12343910	.	.	.	ID=TCONS_00019091;geneID=XLOC_004016
ChLG3	Cufflinks	transcript	12557571	12558751	.	+	.	ID=TCONS_00011854;geneID=XLOC_002465
ChLG3	Cufflinks	transcript	12735669	12736305	.	.	.	ID=TCONS_00019093;geneID=XLOC_004018
ChLG3	Cufflinks	transcript	12743092	12743561	.	.	.	ID=TCONS_00019094;geneID=XLOC_004019
ChLG3	Cufflinks	transcript	12792548	12792938	.	.	.	ID=TCONS_00019095;geneID=XLOC_004020
ChLG3	Cufflinks	transcript	12854530	12854943	.	.	.	ID=TCONS_00019096;geneID=XLOC_004021
ChLG3	Cufflinks	transcript	12855148	12857509	.	.	.	ID=TCONS_00019097;geneID=XLOC_004022
ChLG3	Cufflinks	transcript	13538885	13539635	.	.	.	ID=TCONS_00019098;geneID=XLOC_004023
ChLG3	Cufflinks	transcript	13656600	13657020	.	.	.	ID=TCONS_00019099;geneID=XLOC_004024
ChLG3	Cufflinks	transcript	13881379	13882243	.	.	.	ID=TCONS_00019100;geneID=XLOC_004025
ChLG3	Cufflinks	transcript	13907576	13907870	.	.	.	ID=TCONS_00019101;geneID=XLOC_004026
ChLG3	Cufflinks	transcript	14276939	14277850	.	.	.	ID=TCONS_00019104;geneID=XLOC_004029
ChLG3	Cufflinks	transcript	14604258	14604473	.	.	.	ID=TCONS_00019105;geneID=XLOC_004030
ChLG3	Cufflinks	transcript	14696233	14697035	.	.	.	ID=TCONS_00019106;geneID=XLOC_004031
ChLG3	Cufflinks	transcript	14787068	14788020	.	.	.	ID=TCONS_00019107;geneID=XLOC_004032
ChLG3	Cufflinks	transcript	15234592	15236495	.	.	.	ID=TCONS_00019108;geneID=XLOC_004033
ChLG3	Cufflinks	transcript	15269662	15270628	.	.	.	ID=TCONS_00019109;geneID=XLOC_004034
ChLG3	Cufflinks	transcript	15275305	15275552	.	.	.	ID=TCONS_00019110;geneID=XLOC_004035
ChLG3	Cufflinks	transcript	15278030	15279054	.	.	.	ID=TCONS_00019111;geneID=XLOC_004036
ChLG3	Cufflinks	transcript	15432899	15433133	.	.	.	ID=TCONS_00019112;geneID=XLOC_004037
ChLG3	Cufflinks	transcript	15442524	15442908	.	.	.	ID=TCONS_00019113;geneID=XLOC_004038
ChLG3	Cufflinks	transcript	15444613	15447399	.	-	.	ID=TCONS_00016738;geneID=XLOC_003474
ChLG3	Cufflinks	transcript	15465121	15465548	.	.	.	ID=TCONS_00019114;geneID=XLOC_004039
ChLG3	Cufflinks	transcript	15555192	15555722	.	.	.	ID=TCONS_00019115;geneID=XLOC_004040
ChLG3	Cufflinks	transcript	15809912	15810550	.	.	.	ID=TCONS_00019117;geneID=XLOC_004042
ChLG3	Cufflinks	transcript	16297742	16298596	.	.	.	ID=TCONS_00019118;geneID=XLOC_004043
ChLG3	Cufflinks	transcript	16298724	16300745	.	.	.	ID=TCONS_00019119;geneID=XLOC_004044
ChLG3	Cufflinks	transcript	16301839	16302765	.	.	.	ID=TCONS_00019120;geneID=XLOC_004045
ChLG3	Cufflinks	transcript	16411559	16412207	.	.	.	ID=TCONS_00019121;geneID=XLOC_004046
ChLG3	Cufflinks	transcript	16412315	16413336	.	.	.	ID=TCONS_00019122;geneID=XLOC_004047
ChLG3	Cufflinks	transcript	16435252	16435745	.	.	.	ID=TCONS_00019123;geneID=XLOC_004048
ChLG3	Cufflinks	transcript	17269937	17270172	.	-	.	ID=TCONS_00016947;geneID=XLOC_003539
ChLG3	Cufflinks	transcript	17794790	17796154	.	.	.	ID=TCONS_00019125;geneID=XLOC_004050
ChLG3	Cufflinks	transcript	17894989	17897355	.	.	.	ID=TCONS_00019126;geneID=XLOC_004051
ChLG3	Cufflinks	transcript	17945860	17946512	.	.	.	ID=TCONS_00019127;geneID=XLOC_004052
ChLG3	Cufflinks	transcript	18823049	18823479	.	.	.	ID=TCONS_00019128;geneID=XLOC_004053
ChLG3	Cufflinks	transcript	18823889	18824251	.	.	.	ID=TCONS_00019129;geneID=XLOC_004054
ChLG3	Cufflinks	transcript	18846192	18846560	.	.	.	ID=TCONS_00019130;geneID=XLOC_004055
ChLG3	Cufflinks	transcript	18884413	18885490	.	.	.	ID=TCONS_00019131;geneID=XLOC_004056
ChLG3	Cufflinks	transcript	18886878	18887363	.	-	.	ID=TCONS_00017102;geneID=XLOC_003579
ChLG3	Cufflinks	transcript	19419791	19421655	.	.	.	ID=TCONS_00019132;geneID=XLOC_004057
ChLG3	Cufflinks	transcript	19421834	19422555	.	.	.	ID=TCONS_00019133;geneID=XLOC_004058
ChLG3	Cufflinks	transcript	19422615	19423053	.	.	.	ID=TCONS_00019134;geneID=XLOC_004059
ChLG3	Cufflinks	transcript	19508187	19508918	.	.	.	ID=TCONS_00019135;geneID=XLOC_004060
ChLG3	Cufflinks	transcript	19652077	19652790	.	.	.	ID=TCONS_00019136;geneID=XLOC_004061
ChLG3	Cufflinks	transcript	19841529	19841770	.	.	.	ID=TCONS_00019137;geneID=XLOC_004062
ChLG3	Cufflinks	transcript	19842072	19843720	.	.	.	ID=TCONS_00019138;geneID=XLOC_004063
ChLG3	Cufflinks	transcript	20228782	20229139	.	.	.	ID=TCONS_00019140;geneID=XLOC_004065
ChLG3	Cufflinks	transcript	20230182	20230668	.	.	.	ID=TCONS_00019141;geneID=XLOC_004066
ChLG3	Cufflinks	transcript	20256992	20257831	.	.	.	ID=TCONS_00019142;geneID=XLOC_004067
ChLG3	Cufflinks	transcript	20269471	20270199	.	.	.	ID=TCONS_00019143;geneID=XLOC_004068
ChLG3	Cufflinks	transcript	20585224	20587464	.	+	.	ID=TCONS_00012693;geneID=XLOC_002670
ChLG3	Cufflinks	transcript	20905450	20906100	.	+	.	ID=TCONS_00012731;geneID=XLOC_002683
ChLG3	Cufflinks	transcript	21312546	21313082	.	.	.	ID=TCONS_00019145;geneID=XLOC_004070
ChLG3	Cufflinks	transcript	21392993	21393685	.	.	.	ID=TCONS_00019146;geneID=XLOC_004071
ChLG3	Cufflinks	transcript	22065605	22067219	.	.	.	ID=TCONS_00019150;geneID=XLOC_004075
ChLG3	Cufflinks	transcript	22549247	22550874	.	-	.	ID=TCONS_00017431;geneID=XLOC_003657
ChLG3	Cufflinks	transcript	22989705	22990192	.	.	.	ID=TCONS_00019151;geneID=XLOC_004076
ChLG3	Cufflinks	transcript	23048833	23049998	.	-	.	ID=TCONS_00017445;geneID=XLOC_003659
ChLG3	Cufflinks	transcript	23251479	23251822	.	.	.	ID=TCONS_00019152;geneID=XLOC_004077
ChLG3	Cufflinks	transcript	23281906	23282885	.	.	.	ID=TCONS_00019153;geneID=XLOC_004078
ChLG3	Cufflinks	transcript	24177574	24178503	.	.	.	ID=TCONS_00019155;geneID=XLOC_004080
ChLG3	Cufflinks	transcript	24333481	24334286	.	+	.	ID=TCONS_00013134;geneID=XLOC_002758
ChLG3	Cufflinks	transcript	24476376	24477179	.	.	.	ID=TCONS_00019156;geneID=XLOC_004081
ChLG3	Cufflinks	transcript	24796686	24797070	.	.	.	ID=TCONS_00019157;geneID=XLOC_004082
ChLG3	Cufflinks	transcript	24878475	24878729	.	+	.	ID=TCONS_00013148;geneID=XLOC_002765
ChLG3	Cufflinks	transcript	25053723	25054042	.	.	.	ID=TCONS_00019158;geneID=XLOC_004083
ChLG3	Cufflinks	transcript	25607917	25609561	.	.	.	ID=TCONS_00019161;geneID=XLOC_004086
ChLG3	Cufflinks	transcript	25609016	25609495	.	.	.	ID=TCONS_00019162;geneID=XLOC_004086
ChLG3	Cufflinks	transcript	25833121	25833845	.	.	.	ID=TCONS_00019163;geneID=XLOC_004087
ChLG3	Cufflinks	transcript	26204655	26204862	.	.	.	ID=TCONS_00019164;geneID=XLOC_004088
ChLG3	Cufflinks	transcript	26205016	26206934	.	.	.	ID=TCONS_00019165;geneID=XLOC_004089
ChLG3	Cufflinks	transcript	26555664	26556022	.	.	.	ID=TCONS_00019166;geneID=XLOC_004090
ChLG3	Cufflinks	transcript	27400594	27400868	.	.	.	ID=TCONS_00019167;geneID=XLOC_004091
ChLG3	Cufflinks	transcript	27650882	27651552	.	.	.	ID=TCONS_00019168;geneID=XLOC_004092
ChLG3	Cufflinks	transcript	27652243	27653876	.	.	.	ID=TCONS_00019169;geneID=XLOC_004093
ChLG3	Cufflinks	transcript	27655172	27655611	.	.	.	ID=TCONS_00019170;geneID=XLOC_004094
ChLG3	Cufflinks	transcript	28029474	28029684	.	.	.	ID=TCONS_00019171;geneID=XLOC_004095
ChLG3	Cufflinks	transcript	28476982	28478883	.	.	.	ID=TCONS_00019172;geneID=XLOC_004096
ChLG3	Cufflinks	transcript	28504876	28505144	.	.	.	ID=TCONS_00019174;geneID=XLOC_004098
ChLG3	Cufflinks	transcript	28754252	28755848	.	.	.	ID=TCONS_00019175;geneID=XLOC_004099
ChLG3	Cufflinks	transcript	28755969	28757774	.	.	.	ID=TCONS_00019176;geneID=XLOC_004100
ChLG3	Cufflinks	transcript	28757938	28759340	.	.	.	ID=TCONS_00019177;geneID=XLOC_004101
ChLG3	Cufflinks	transcript	28841509	28841793	.	.	.	ID=TCONS_00019178;geneID=XLOC_004102
ChLG3	Cufflinks	transcript	28873241	28873752	.	.	.	ID=TCONS_00019180;geneID=XLOC_004104
ChLG3	Cufflinks	transcript	29217053	29218444	.	.	.	ID=TCONS_00019182;geneID=XLOC_004106
ChLG3	Cufflinks	transcript	29627243	29628358	.	.	.	ID=TCONS_00019184;geneID=XLOC_004108
ChLG3	Cufflinks	transcript	29628512	29629907	.	-	.	ID=TCONS_00018178;geneID=XLOC_003788
ChLG3	Cufflinks	transcript	29639620	29640113	.	.	.	ID=TCONS_00019185;geneID=XLOC_004109
ChLG3	Cufflinks	transcript	29750489	29750930	.	.	.	ID=TCONS_00019187;geneID=XLOC_004111
ChLG3	Cufflinks	transcript	29751641	29752174	.	.	.	ID=TCONS_00019188;geneID=XLOC_004112
ChLG3	Cufflinks	transcript	29753178	29754083	.	.	.	ID=TCONS_00019189;geneID=XLOC_004113
ChLG3	Cufflinks	transcript	29991399	29991868	.	.	.	ID=TCONS_00019190;geneID=XLOC_004114
ChLG3	Cufflinks	transcript	30550242	30550854	.	.	.	ID=TCONS_00019191;geneID=XLOC_004115
ChLG3	Cufflinks	transcript	30814131	30814335	.	.	.	ID=TCONS_00019192;geneID=XLOC_004116
ChLG3	Cufflinks	transcript	31045691	31046368	.	.	.	ID=TCONS_00019193;geneID=XLOC_004117
ChLG3	Cufflinks	transcript	31047291	31048434	.	.	.	ID=TCONS_00019194;geneID=XLOC_004118
ChLG3	Cufflinks	transcript	31393213	31393801	.	.	.	ID=TCONS_00019195;geneID=XLOC_004119
ChLG3	Cufflinks	transcript	31514681	31514889	.	+	.	ID=TCONS_00013706;geneID=XLOC_002900
ChLG3	Cufflinks	transcript	33567512	33568353	.	.	.	ID=TCONS_00019197;geneID=XLOC_004121
ChLG3	Cufflinks	transcript	33569570	33570429	.	.	.	ID=TCONS_00019198;geneID=XLOC_004122
ChLG3	Cufflinks	transcript	33577312	33577787	.	.	.	ID=TCONS_00019199;geneID=XLOC_004123
ChLG3	Cufflinks	transcript	33578236	33578649	.	.	.	ID=TCONS_00019200;geneID=XLOC_004124
ChLG3	Cufflinks	transcript	33818293	33818945	.	.	.	ID=TCONS_00019201;geneID=XLOC_004125
ChLG3	Cufflinks	transcript	34170365	34171858	.	-	.	ID=TCONS_00018625;geneID=XLOC_003881
ChLG3	Cufflinks	transcript	34311681	34312900	.	-	.	ID=TCONS_00018627;geneID=XLOC_003883
ChLG3	Cufflinks	transcript	35533486	35534372	.	.	.	ID=TCONS_00019204;geneID=XLOC_004128
ChLG3	Cufflinks	transcript	35544237	35545115	.	.	.	ID=TCONS_00019205;geneID=XLOC_004129
ChLG3	Cufflinks	transcript	35545957	35546405	.	+	.	ID=TCONS_00014091;geneID=XLOC_002963
ChLG3	Cufflinks	transcript	35858372	35859085	.	.	.	ID=TCONS_00019206;geneID=XLOC_004130
ChLG3	Cufflinks	transcript	35863431	35864031	.	.	.	ID=TCONS_00019207;geneID=XLOC_004131
ChLG3	Cufflinks	transcript	35875779	35876117	.	.	.	ID=TCONS_00019208;geneID=XLOC_004132
ChLG3	Cufflinks	transcript	36015118	36015634	.	.	.	ID=TCONS_00019209;geneID=XLOC_004133
ChLG3	Cufflinks	transcript	36021691	36022097	.	.	.	ID=TCONS_00019210;geneID=XLOC_004134
ChLG3	Cufflinks	transcript	36230815	36231302	.	.	.	ID=TCONS_00019211;geneID=XLOC_004135
ChLG3	Cufflinks	transcript	36942732	36942985	.	.	.	ID=TCONS_00019213;geneID=XLOC_004137
ChLG3	Cufflinks	transcript	37268240	37268548	.	.	.	ID=TCONS_00019214;geneID=XLOC_004138
ChLG3	Cufflinks	transcript	38328359	38328814	.	.	.	ID=TCONS_00019215;geneID=XLOC_004139
ChLG3	Cufflinks	transcript	38343802	38344270	.	.	.	ID=TCONS_00019216;geneID=XLOC_004140
ChLG3	Cufflinks	transcript	38373935	38374202	.	.	.	ID=TCONS_00019217;geneID=XLOC_004141
ChLG3	Cufflinks	transcript	38692067	38692682	.	.	.	ID=TCONS_00019218;geneID=XLOC_004142
ChLG4	Cufflinks	transcript	116848	117743	.	.	.	ID=TCONS_00025544;geneID=XLOC_005406
ChLG4	Cufflinks	transcript	848890	852215	.	-	.	ID=TCONS_00022566;geneID=XLOC_004854
ChLG4	Cufflinks	transcript	938252	938782	.	.	.	ID=TCONS_00025545;geneID=XLOC_005407
ChLG4	Cufflinks	transcript	1103514	1105652	.	+	.	ID=TCONS_00019455;geneID=XLOC_004181
ChLG4	Cufflinks	transcript	1146630	1147400	.	.	.	ID=TCONS_00025546;geneID=XLOC_005408
ChLG4	Cufflinks	transcript	2239572	2239837	.	.	.	ID=TCONS_00025547;geneID=XLOC_005409
ChLG4	Cufflinks	transcript	2240372	2240645	.	.	.	ID=TCONS_00025548;geneID=XLOC_005410
ChLG4	Cufflinks	transcript	2280538	2281008	.	.	.	ID=TCONS_00025549;geneID=XLOC_005411
ChLG4	Cufflinks	transcript	2292680	2293167	.	.	.	ID=TCONS_00025550;geneID=XLOC_005412
ChLG4	Cufflinks	transcript	2296153	2296373	.	.	.	ID=TCONS_00025551;geneID=XLOC_005413
ChLG4	Cufflinks	transcript	2296553	2298822	.	-	.	ID=TCONS_00022850;geneID=XLOC_004905
ChLG4	Cufflinks	transcript	2299103	2299589	.	.	.	ID=TCONS_00025552;geneID=XLOC_005414
ChLG4	Cufflinks	transcript	2312527	2313282	.	.	.	ID=TCONS_00025553;geneID=XLOC_005415
ChLG4	Cufflinks	transcript	2321600	2323168	.	.	.	ID=TCONS_00025554;geneID=XLOC_005416
ChLG4	Cufflinks	transcript	2326364	2327574	.	-	.	ID=TCONS_00022857;geneID=XLOC_004905
ChLG4	Cufflinks	transcript	2806731	2807792	.	.	.	ID=TCONS_00025555;geneID=XLOC_005417
ChLG4	Cufflinks	transcript	2839335	2840367	.	.	.	ID=TCONS_00025556;geneID=XLOC_005418
ChLG4	Cufflinks	transcript	2876604	2877870	.	.	.	ID=TCONS_00025557;geneID=XLOC_005419
ChLG4	Cufflinks	transcript	2878680	2879559	.	.	.	ID=TCONS_00025558;geneID=XLOC_005420
ChLG4	Cufflinks	transcript	3049678	3049922	.	.	.	ID=TCONS_00025560;geneID=XLOC_005422
ChLG4	Cufflinks	transcript	3092785	3093018	.	.	.	ID=TCONS_00025561;geneID=XLOC_005423
ChLG4	Cufflinks	transcript	3140260	3140898	.	.	.	ID=TCONS_00025562;geneID=XLOC_005424
ChLG4	Cufflinks	transcript	3614330	3615171	.	.	.	ID=TCONS_00025563;geneID=XLOC_005425
ChLG4	Cufflinks	transcript	3986936	3987648	.	.	.	ID=TCONS_00025566;geneID=XLOC_005428
ChLG4	Cufflinks	transcript	4469131	4469885	.	.	.	ID=TCONS_00025567;geneID=XLOC_005429
ChLG4	Cufflinks	transcript	4494973	4496175	.	.	.	ID=TCONS_00025568;geneID=XLOC_005430
ChLG4	Cufflinks	transcript	4754686	4754941	.	+	.	ID=TCONS_00020291;geneID=XLOC_004355
ChLG4	Cufflinks	transcript	4866037	4868069	.	.	.	ID=TCONS_00025569;geneID=XLOC_005431
ChLG4	Cufflinks	transcript	4867514	4868002	.	.	.	ID=TCONS_00025570;geneID=XLOC_005431
ChLG4	Cufflinks	transcript	5200152	5201584	.	.	.	ID=TCONS_00025571;geneID=XLOC_005432
ChLG4	Cufflinks	transcript	5360213	5361909	.	.	.	ID=TCONS_00025572;geneID=XLOC_005433
ChLG4	Cufflinks	transcript	5386073	5387360	.	.	.	ID=TCONS_00025573;geneID=XLOC_005434
ChLG4	Cufflinks	transcript	5717709	5718308	.	.	.	ID=TCONS_00025574;geneID=XLOC_005435
ChLG4	Cufflinks	transcript	5718462	5719566	.	-	.	ID=TCONS_00023735;geneID=XLOC_005078
ChLG4	Cufflinks	transcript	6675476	6675737	.	.	.	ID=TCONS_00025576;geneID=XLOC_005437
ChLG4	Cufflinks	transcript	7116339	7116634	.	.	.	ID=TCONS_00025577;geneID=XLOC_005438
ChLG4	Cufflinks	transcript	7116893	7117504	.	.	.	ID=TCONS_00025578;geneID=XLOC_005439
ChLG4	Cufflinks	transcript	7118679	7120189	.	.	.	ID=TCONS_00025579;geneID=XLOC_005440
ChLG4	Cufflinks	transcript	7120574	7121503	.	.	.	ID=TCONS_00025580;geneID=XLOC_005441
ChLG4	Cufflinks	transcript	7427472	7427854	.	.	.	ID=TCONS_00025581;geneID=XLOC_005442
ChLG4	Cufflinks	transcript	7428169	7428784	.	.	.	ID=TCONS_00025582;geneID=XLOC_005443
ChLG4	Cufflinks	transcript	7429111	7431512	.	.	.	ID=TCONS_00025583;geneID=XLOC_005444
ChLG4	Cufflinks	transcript	7471505	7472795	.	+	.	ID=TCONS_00020949;geneID=XLOC_004520
ChLG4	Cufflinks	transcript	7529281	7530856	.	+	.	ID=TCONS_00020961;geneID=XLOC_004532
ChLG4	Cufflinks	transcript	7563460	7563683	.	+	.	ID=TCONS_00020979;geneID=XLOC_004539
ChLG4	Cufflinks	transcript	7574963	7575165	.	+	.	ID=TCONS_00020980;geneID=XLOC_004540
ChLG4	Cufflinks	transcript	7609984	7610593	.	.	.	ID=TCONS_00025584;geneID=XLOC_005445
ChLG4	Cufflinks	transcript	7810742	7811781	.	.	.	ID=TCONS_00025585;geneID=XLOC_005446
ChLG4	Cufflinks	transcript	8158443	8159216	.	.	.	ID=TCONS_00025586;geneID=XLOC_005447
ChLG4	Cufflinks	transcript	8270260	8271305	.	.	.	ID=TCONS_00025587;geneID=XLOC_005448
ChLG4	Cufflinks	transcript	8276794	8277363	.	.	.	ID=TCONS_00025588;geneID=XLOC_005449
ChLG4	Cufflinks	transcript	8278150	8278445	.	.	.	ID=TCONS_00025589;geneID=XLOC_005450
ChLG4	Cufflinks	transcript	8465851	8466872	.	.	.	ID=TCONS_00025590;geneID=XLOC_005451
ChLG4	Cufflinks	transcript	8643915	8645275	.	.	.	ID=TCONS_00025591;geneID=XLOC_005452
ChLG4	Cufflinks	transcript	9118844	9119507	.	-	.	ID=TCONS_00024661;geneID=XLOC_005250
ChLG4	Cufflinks	transcript	9213341	9214354	.	-	.	ID=TCONS_00024721;geneID=XLOC_005262
ChLG4	Cufflinks	transcript	9355681	9356549	.	.	.	ID=TCONS_00025594;geneID=XLOC_005454
ChLG4	Cufflinks	transcript	9392356	9394076	.	-	.	ID=TCONS_00024738;geneID=XLOC_005269
ChLG4	Cufflinks	transcript	9417642	9418374	.	.	.	ID=TCONS_00025595;geneID=XLOC_005455
ChLG4	Cufflinks	transcript	9568477	9569619	.	.	.	ID=TCONS_00025596;geneID=XLOC_005456
ChLG4	Cufflinks	transcript	9569789	9571117	.	.	.	ID=TCONS_00025597;geneID=XLOC_005457
ChLG4	Cufflinks	transcript	9580779	9582351	.	.	.	ID=TCONS_00025598;geneID=XLOC_005458
ChLG4	Cufflinks	transcript	9582411	9583068	.	.	.	ID=TCONS_00025599;geneID=XLOC_005459
ChLG4	Cufflinks	transcript	9659660	9660534	.	.	.	ID=TCONS_00025600;geneID=XLOC_005460
ChLG4	Cufflinks	transcript	10001397	10001805	.	.	.	ID=TCONS_00025601;geneID=XLOC_005461
ChLG4	Cufflinks	transcript	10086894	10088891	.	-	.	ID=TCONS_00024966;geneID=XLOC_005303
ChLG4	Cufflinks	transcript	10091010	10091815	.	.	.	ID=TCONS_00025602;geneID=XLOC_005462
ChLG4	Cufflinks	transcript	10093180	10094804	.	-	.	ID=TCONS_00024967;geneID=XLOC_005303
ChLG4	Cufflinks	transcript	10097121	10098041	.	-	.	ID=TCONS_00024968;geneID=XLOC_005303
ChLG4	Cufflinks	transcript	10148082	10148519	.	.	.	ID=TCONS_00025603;geneID=XLOC_005463
ChLG4	Cufflinks	transcript	10149193	10150060	.	.	.	ID=TCONS_00025604;geneID=XLOC_005464
ChLG4	Cufflinks	transcript	10152639	10153831	.	.	.	ID=TCONS_00025605;geneID=XLOC_005465
ChLG4	Cufflinks	transcript	10470288	10471234	.	+	.	ID=TCONS_00021732;geneID=XLOC_004686
ChLG4	Cufflinks	transcript	10471488	10472703	.	.	.	ID=TCONS_00025606;geneID=XLOC_005466
ChLG4	Cufflinks	transcript	10889546	10889831	.	.	.	ID=TCONS_00025607;geneID=XLOC_005467
ChLG4	Cufflinks	transcript	10938028	10938779	.	.	.	ID=TCONS_00025608;geneID=XLOC_005468
ChLG4	Cufflinks	transcript	11276677	11279774	.	-	.	ID=TCONS_00025153;geneID=XLOC_005332
ChLG4	Cufflinks	transcript	11278899	11279356	.	.	.	ID=TCONS_00025609;geneID=XLOC_005469
ChLG4	Cufflinks	transcript	11279409	11279774	.	.	.	ID=TCONS_00025610;geneID=XLOC_005470
ChLG4	Cufflinks	transcript	11563443	11563975	.	.	.	ID=TCONS_00025612;geneID=XLOC_005472
ChLG4	Cufflinks	transcript	11565567	11566224	.	.	.	ID=TCONS_00025613;geneID=XLOC_005473
ChLG4	Cufflinks	transcript	11802821	11803636	.	.	.	ID=TCONS_00025614;geneID=XLOC_005474
ChLG4	Cufflinks	transcript	11803781	11804536	.	.	.	ID=TCONS_00025615;geneID=XLOC_005475
ChLG4	Cufflinks	transcript	11822392	11823042	.	.	.	ID=TCONS_00025616;geneID=XLOC_005476
ChLG4	Cufflinks	transcript	11829130	11831646	.	.	.	ID=TCONS_00025617;geneID=XLOC_005477
ChLG4	Cufflinks	transcript	11914027	11915360	.	+	.	ID=TCONS_00022011;geneID=XLOC_004738
ChLG4	Cufflinks	transcript	12029290	12029627	.	+	.	ID=TCONS_00022021;geneID=XLOC_004744
ChLG4	Cufflinks	transcript	12339487	12340004	.	.	.	ID=TCONS_00025618;geneID=XLOC_005478
ChLG4	Cufflinks	transcript	12370327	12371277	.	.	.	ID=TCONS_00025620;geneID=XLOC_005480
ChLG4	Cufflinks	transcript	12375176	12376573	.	+	.	ID=TCONS_00022066;geneID=XLOC_004757
ChLG4	Cufflinks	transcript	12429800	12430272	.	+	.	ID=TCONS_00022087;geneID=XLOC_004760
ChLG4	Cufflinks	transcript	12529471	12530258	.	.	.	ID=TCONS_00025621;geneID=XLOC_005481
ChLG4	Cufflinks	transcript	12830642	12831118	.	.	.	ID=TCONS_00025622;geneID=XLOC_005482
ChLG4	Cufflinks	transcript	12836503	12836929	.	.	.	ID=TCONS_00025623;geneID=XLOC_005483
ChLG4	Cufflinks	transcript	13157449	13157650	.	.	.	ID=TCONS_00025624;geneID=XLOC_005484
ChLG4	Cufflinks	transcript	13186114	13186522	.	.	.	ID=TCONS_00025625;geneID=XLOC_005485
ChLG4	Cufflinks	transcript	13343993	13344267	.	.	.	ID=TCONS_00025626;geneID=XLOC_005486
ChLG4	Cufflinks	transcript	13346900	13347423	.	.	.	ID=TCONS_00025627;geneID=XLOC_005487
ChLG4	Cufflinks	transcript	13537977	13540422	.	.	.	ID=TCONS_00025628;geneID=XLOC_005488
ChLG4	Cufflinks	transcript	13853738	13854118	.	.	.	ID=TCONS_00025631;geneID=XLOC_005491
ChLG5	Cufflinks	transcript	18687	19437	.	.	.	ID=TCONS_00032979;geneID=XLOC_006966
ChLG5	Cufflinks	transcript	20048	20524	.	.	.	ID=TCONS_00032980;geneID=XLOC_006967
ChLG5	Cufflinks	transcript	24317	25073	.	.	.	ID=TCONS_00032981;geneID=XLOC_006968
ChLG5	Cufflinks	transcript	27329	31531	.	+	.	ID=TCONS_00025641;geneID=XLOC_005492
ChLG5	Cufflinks	transcript	365055	365885	.	.	.	ID=TCONS_00032982;geneID=XLOC_006969
ChLG5	Cufflinks	transcript	560716	561881	.	.	.	ID=TCONS_00032985;geneID=XLOC_006972
ChLG5	Cufflinks	transcript	562027	562533	.	.	.	ID=TCONS_00032986;geneID=XLOC_006973
ChLG5	Cufflinks	transcript	1261969	1263701	.	.	.	ID=TCONS_00032987;geneID=XLOC_006974
ChLG5	Cufflinks	transcript	1263884	1265313	.	-	.	ID=TCONS_00029546;geneID=XLOC_006239
ChLG5	Cufflinks	transcript	1266122	1267719	.	.	.	ID=TCONS_00032988;geneID=XLOC_006975
ChLG5	Cufflinks	transcript	1800883	1801849	.	.	.	ID=TCONS_00032989;geneID=XLOC_006976
ChLG5	Cufflinks	transcript	1914908	1916016	.	.	.	ID=TCONS_00032990;geneID=XLOC_006977
ChLG5	Cufflinks	transcript	1958276	1958797	.	.	.	ID=TCONS_00032991;geneID=XLOC_006978
ChLG5	Cufflinks	transcript	1958533	1958797	.	.	.	ID=TCONS_00032992;geneID=XLOC_006978
ChLG5	Cufflinks	transcript	2137406	2137719	.	.	.	ID=TCONS_00032993;geneID=XLOC_006979
ChLG5	Cufflinks	transcript	2139041	2139317	.	.	.	ID=TCONS_00032994;geneID=XLOC_006980
ChLG5	Cufflinks	transcript	2231117	2231470	.	.	.	ID=TCONS_00032995;geneID=XLOC_006981
ChLG5	Cufflinks	transcript	2233976	2234243	.	.	.	ID=TCONS_00032996;geneID=XLOC_006982
ChLG5	Cufflinks	transcript	2239244	2239518	.	.	.	ID=TCONS_00032997;geneID=XLOC_006983
ChLG5	Cufflinks	transcript	2240920	2241262	.	.	.	ID=TCONS_00032998;geneID=XLOC_006984
ChLG5	Cufflinks	transcript	2377744	2377993	.	.	.	ID=TCONS_00032999;geneID=XLOC_006985
ChLG5	Cufflinks	transcript	2517272	2518172	.	.	.	ID=TCONS_00033000;geneID=XLOC_006986
ChLG5	Cufflinks	transcript	2522174	2522916	.	+	.	ID=TCONS_00025857;geneID=XLOC_005554
ChLG5	Cufflinks	transcript	2523060	2523751	.	.	.	ID=TCONS_00033001;geneID=XLOC_006987
ChLG5	Cufflinks	transcript	3069050	3069898	.	.	.	ID=TCONS_00033002;geneID=XLOC_006988
ChLG5	Cufflinks	transcript	3073737	3074323	.	.	.	ID=TCONS_00033003;geneID=XLOC_006989
ChLG5	Cufflinks	transcript	3074512	3074812	.	.	.	ID=TCONS_00033004;geneID=XLOC_006990
ChLG5	Cufflinks	transcript	3074921	3076374	.	.	.	ID=TCONS_00033005;geneID=XLOC_006991
ChLG5	Cufflinks	transcript	3076460	3077153	.	.	.	ID=TCONS_00033006;geneID=XLOC_006992
ChLG5	Cufflinks	transcript	3079598	3081137	.	.	.	ID=TCONS_00033007;geneID=XLOC_006993
ChLG5	Cufflinks	transcript	4185621	4186941	.	.	.	ID=TCONS_00033009;geneID=XLOC_006995
ChLG5	Cufflinks	transcript	4765173	4766033	.	.	.	ID=TCONS_00033010;geneID=XLOC_006996
ChLG5	Cufflinks	transcript	4859645	4860085	.	-	.	ID=TCONS_00029938;geneID=XLOC_006347
ChLG5	Cufflinks	transcript	5368505	5368969	.	.	.	ID=TCONS_00033014;geneID=XLOC_007000
ChLG5	Cufflinks	transcript	5513831	5514119	.	.	.	ID=TCONS_00033016;geneID=XLOC_007001
ChLG5	Cufflinks	transcript	5525655	5526257	.	.	.	ID=TCONS_00033017;geneID=XLOC_007002
ChLG5	Cufflinks	transcript	5620675	5621050	.	.	.	ID=TCONS_00033018;geneID=XLOC_007003
ChLG5	Cufflinks	transcript	5898709	5898987	.	+	.	ID=TCONS_00026500;geneID=XLOC_005668
ChLG5	Cufflinks	transcript	6008399	6008945	.	.	.	ID=TCONS_00033019;geneID=XLOC_007004
ChLG5	Cufflinks	transcript	6093722	6094622	.	.	.	ID=TCONS_00033020;geneID=XLOC_007005
ChLG5	Cufflinks	transcript	6750830	6752729	.	.	.	ID=TCONS_00033021;geneID=XLOC_007006
ChLG5	Cufflinks	transcript	6788453	6789567	.	.	.	ID=TCONS_00033022;geneID=XLOC_007007
ChLG5	Cufflinks	transcript	6857343	6858495	.	.	.	ID=TCONS_00033023;geneID=XLOC_007008
ChLG5	Cufflinks	transcript	7070653	7070990	.	.	.	ID=TCONS_00033024;geneID=XLOC_007009
ChLG5	Cufflinks	transcript	7316881	7317948	.	.	.	ID=TCONS_00033025;geneID=XLOC_007010
ChLG5	Cufflinks	transcript	7453241	7455171	.	+	.	ID=TCONS_00026786;geneID=XLOC_005740
ChLG5	Cufflinks	transcript	7485869	7486291	.	.	.	ID=TCONS_00033026;geneID=XLOC_007011
ChLG5	Cufflinks	transcript	8068291	8069424	.	.	.	ID=TCONS_00033028;geneID=XLOC_007013
ChLG5	Cufflinks	transcript	8081298	8083398	.	.	.	ID=TCONS_00033029;geneID=XLOC_007014
ChLG5	Cufflinks	transcript	8353972	8355101	.	.	.	ID=TCONS_00033030;geneID=XLOC_007015
ChLG5	Cufflinks	transcript	8911376	8912036	.	.	.	ID=TCONS_00033031;geneID=XLOC_007016
ChLG5	Cufflinks	transcript	8914075	8915515	.	.	.	ID=TCONS_00033032;geneID=XLOC_007017
ChLG5	Cufflinks	transcript	9240884	9241667	.	.	.	ID=TCONS_00033034;geneID=XLOC_007019
ChLG5	Cufflinks	transcript	9286939	9288603	.	.	.	ID=TCONS_00033035;geneID=XLOC_007020
ChLG5	Cufflinks	transcript	9774553	9774944	.	.	.	ID=TCONS_00033036;geneID=XLOC_007021
ChLG5	Cufflinks	transcript	9808286	9808927	.	-	.	ID=TCONS_00030908;geneID=XLOC_006538
ChLG5	Cufflinks	transcript	9966549	9968828	.	-	.	ID=TCONS_00030931;geneID=XLOC_006547
ChLG5	Cufflinks	transcript	9969688	9970746	.	.	.	ID=TCONS_00033037;geneID=XLOC_007022
ChLG5	Cufflinks	transcript	9972706	9973332	.	.	.	ID=TCONS_00033038;geneID=XLOC_007023
ChLG5	Cufflinks	transcript	10163933	10165052	.	.	.	ID=TCONS_00033039;geneID=XLOC_007024
ChLG5	Cufflinks	transcript	10467282	10467788	.	.	.	ID=TCONS_00033040;geneID=XLOC_007025
ChLG5	Cufflinks	transcript	10467839	10468267	.	.	.	ID=TCONS_00033041;geneID=XLOC_007026
ChLG5	Cufflinks	transcript	10653689	10654410	.	.	.	ID=TCONS_00033042;geneID=XLOC_007027
ChLG5	Cufflinks	transcript	10676462	10677373	.	.	.	ID=TCONS_00033043;geneID=XLOC_007028
ChLG5	Cufflinks	transcript	10702188	10703863	.	.	.	ID=TCONS_00033044;geneID=XLOC_007029
ChLG5	Cufflinks	transcript	10704049	10704633	.	.	.	ID=TCONS_00033045;geneID=XLOC_007030
ChLG5	Cufflinks	transcript	10705409	10706331	.	.	.	ID=TCONS_00033046;geneID=XLOC_007031
ChLG5	Cufflinks	transcript	10707045	10708663	.	.	.	ID=TCONS_00033047;geneID=XLOC_007032
ChLG5	Cufflinks	transcript	10722242	10723541	.	.	.	ID=TCONS_00033048;geneID=XLOC_007033
ChLG5	Cufflinks	transcript	10833578	10834443	.	+	.	ID=TCONS_00027576;geneID=XLOC_005860
ChLG5	Cufflinks	transcript	12860461	12860779	.	.	.	ID=TCONS_00033051;geneID=XLOC_007036
ChLG5	Cufflinks	transcript	13037275	13037859	.	-	.	ID=TCONS_00031600;geneID=XLOC_006711
ChLG5	Cufflinks	transcript	13061372	13062585	.	-	.	ID=TCONS_00031602;geneID=XLOC_006713
ChLG5	Cufflinks	transcript	13068112	13071984	.	-	.	ID=TCONS_00031603;geneID=XLOC_006714
ChLG5	Cufflinks	transcript	13569616	13569865	.	+	.	ID=TCONS_00028147;geneID=XLOC_005982
ChLG5	Cufflinks	transcript	13570178	13570704	.	+	.	ID=TCONS_00028148;geneID=XLOC_005983
ChLG5	Cufflinks	transcript	13983199	13983612	.	+	.	ID=TCONS_00028169;geneID=XLOC_005990
ChLG5	Cufflinks	transcript	14150180	14151056	.	.	.	ID=TCONS_00033052;geneID=XLOC_007037
ChLG5	Cufflinks	transcript	14151179	14152431	.	.	.	ID=TCONS_00033053;geneID=XLOC_007038
ChLG5	Cufflinks	transcript	14192512	14193596	.	.	.	ID=TCONS_00033054;geneID=XLOC_007039
ChLG5	Cufflinks	transcript	14194276	14194731	.	-	.	ID=TCONS_00031764;geneID=XLOC_006748
ChLG5	Cufflinks	transcript	14217555	14217773	.	-	.	ID=TCONS_00031779;geneID=XLOC_006754
ChLG5	Cufflinks	transcript	14827070	14827862	.	+	.	ID=TCONS_00028304;geneID=XLOC_006022
ChLG5	Cufflinks	transcript	14829070	14830031	.	.	.	ID=TCONS_00033055;geneID=XLOC_007040
ChLG5	Cufflinks	transcript	14832258	14832958	.	.	.	ID=TCONS_00033056;geneID=XLOC_007041
ChLG5	Cufflinks	transcript	14895795	14896941	.	.	.	ID=TCONS_00033057;geneID=XLOC_007042
ChLG5	Cufflinks	transcript	15739191	15740432	.	+	.	ID=TCONS_00028432;geneID=XLOC_006056
ChLG5	Cufflinks	transcript	15741283	15741700	.	.	.	ID=TCONS_00033059;geneID=XLOC_007044
ChLG5	Cufflinks	transcript	15865047	15865841	.	.	.	ID=TCONS_00033060;geneID=XLOC_007045
ChLG5	Cufflinks	transcript	15905878	15906233	.	.	.	ID=TCONS_00033061;geneID=XLOC_007046
ChLG5	Cufflinks	transcript	15906406	15906672	.	.	.	ID=TCONS_00033062;geneID=XLOC_007047
ChLG5	Cufflinks	transcript	15909628	15909834	.	.	.	ID=TCONS_00033063;geneID=XLOC_007048
ChLG5	Cufflinks	transcript	16262807	16263318	.	.	.	ID=TCONS_00033064;geneID=XLOC_007049
ChLG5	Cufflinks	transcript	16338455	16338941	.	.	.	ID=TCONS_00033065;geneID=XLOC_007050
ChLG5	Cufflinks	transcript	16339091	16339751	.	.	.	ID=TCONS_00033066;geneID=XLOC_007051
ChLG5	Cufflinks	transcript	16386149	16386387	.	.	.	ID=TCONS_00033067;geneID=XLOC_007052
ChLG5	Cufflinks	transcript	16544468	16545108	.	.	.	ID=TCONS_00033068;geneID=XLOC_007053
ChLG5	Cufflinks	transcript	16836396	16836636	.	.	.	ID=TCONS_00033070;geneID=XLOC_007055
ChLG5	Cufflinks	transcript	17068118	17068352	.	.	.	ID=TCONS_00033073;geneID=XLOC_007058
ChLG5	Cufflinks	transcript	17677241	17677699	.	.	.	ID=TCONS_00033074;geneID=XLOC_007059
ChLG5	Cufflinks	transcript	17723891	17725219	.	.	.	ID=TCONS_00033075;geneID=XLOC_007060
ChLG5	Cufflinks	transcript	17726476	17726684	.	.	.	ID=TCONS_00033076;geneID=XLOC_007061
ChLG5	Cufflinks	transcript	17726803	17727324	.	.	.	ID=TCONS_00033077;geneID=XLOC_007062
ChLG5	Cufflinks	transcript	17727457	17728226	.	.	.	ID=TCONS_00033078;geneID=XLOC_007063
ChLG5	Cufflinks	transcript	17955000	17955505	.	.	.	ID=TCONS_00033079;geneID=XLOC_007064
ChLG5	Cufflinks	transcript	18011962	18013336	.	+	.	ID=TCONS_00029143;geneID=XLOC_006174
ChLG5	Cufflinks	transcript	18017460	18019568	.	.	.	ID=TCONS_00033080;geneID=XLOC_007065
ChLG5	Cufflinks	transcript	18585100	18585336	.	.	.	ID=TCONS_00033081;geneID=XLOC_007066
ChLG5	Cufflinks	transcript	18657853	18658282	.	-	.	ID=TCONS_00032799;geneID=XLOC_006950
ChLG5	Cufflinks	transcript	18903213	18903558	.	.	.	ID=TCONS_00033082;geneID=XLOC_007067
ChLG5	Cufflinks	transcript	18991364	18992381	.	.	.	ID=TCONS_00033083;geneID=XLOC_007068
ChLG5	Cufflinks	transcript	18992637	18993270	.	.	.	ID=TCONS_00033084;geneID=XLOC_007069
ChLG5	Cufflinks	transcript	19058981	19059895	.	+	.	ID=TCONS_00029402;geneID=XLOC_006209
ChLG5	Cufflinks	transcript	19133209	19134406	.	.	.	ID=TCONS_00033085;geneID=XLOC_007070
ChLG6	Cufflinks	transcript	390212	394117	.	+	.	ID=TCONS_00033259;geneID=XLOC_007100
ChLG6	Cufflinks	transcript	629607	630829	.	.	.	ID=TCONS_00037090;geneID=XLOC_007930
ChLG6	Cufflinks	transcript	1331018	1332668	.	.	.	ID=TCONS_00037091;geneID=XLOC_007931
ChLG6	Cufflinks	transcript	1331947	1332294	.	.	.	ID=TCONS_00037092;geneID=XLOC_007931
ChLG6	Cufflinks	transcript	1769179	1769860	.	.	.	ID=TCONS_00037093;geneID=XLOC_007932
ChLG6	Cufflinks	transcript	1872420	1873128	.	.	.	ID=TCONS_00037094;geneID=XLOC_007933
ChLG6	Cufflinks	transcript	1937426	1938537	.	.	.	ID=TCONS_00037095;geneID=XLOC_007934
ChLG6	Cufflinks	transcript	1938611	1941546	.	.	.	ID=TCONS_00037096;geneID=XLOC_007935
ChLG6	Cufflinks	transcript	1941958	1942815	.	.	.	ID=TCONS_00037097;geneID=XLOC_007936
ChLG6	Cufflinks	transcript	1943009	1944494	.	.	.	ID=TCONS_00037098;geneID=XLOC_007937
ChLG6	Cufflinks	transcript	2471662	2472351	.	.	.	ID=TCONS_00037100;geneID=XLOC_007939
ChLG6	Cufflinks	transcript	2706149	2707276	.	-	.	ID=TCONS_00035603;geneID=XLOC_007613
ChLG6	Cufflinks	transcript	3414234	3414882	.	.	.	ID=TCONS_00037103;geneID=XLOC_007942
ChLG6	Cufflinks	transcript	3490755	3492416	.	.	.	ID=TCONS_00037104;geneID=XLOC_007943
ChLG6	Cufflinks	transcript	3511293	3511708	.	.	.	ID=TCONS_00037105;geneID=XLOC_007944
ChLG6	Cufflinks	transcript	3521578	3521967	.	.	.	ID=TCONS_00037106;geneID=XLOC_007945
ChLG6	Cufflinks	transcript	3583939	3584396	.	.	.	ID=TCONS_00037107;geneID=XLOC_007946
ChLG6	Cufflinks	transcript	4395478	4396333	.	.	.	ID=TCONS_00037108;geneID=XLOC_007947
ChLG6	Cufflinks	transcript	4397744	4398325	.	.	.	ID=TCONS_00037109;geneID=XLOC_007948
ChLG6	Cufflinks	transcript	4467782	4468288	.	.	.	ID=TCONS_00037110;geneID=XLOC_007949
ChLG6	Cufflinks	transcript	5364356	5365782	.	.	.	ID=TCONS_00037113;geneID=XLOC_007952
ChLG6	Cufflinks	transcript	5431970	5432352	.	.	.	ID=TCONS_00037114;geneID=XLOC_007953
ChLG6	Cufflinks	transcript	5533704	5534238	.	.	.	ID=TCONS_00037116;geneID=XLOC_007955
ChLG6	Cufflinks	transcript	5534730	5535382	.	.	.	ID=TCONS_00037117;geneID=XLOC_007956
ChLG6	Cufflinks	transcript	5549711	5550008	.	.	.	ID=TCONS_00037118;geneID=XLOC_007957
ChLG6	Cufflinks	transcript	6412098	6412332	.	.	.	ID=TCONS_00037119;geneID=XLOC_007958
ChLG6	Cufflinks	transcript	6661344	6661699	.	.	.	ID=TCONS_00037120;geneID=XLOC_007959
ChLG6	Cufflinks	transcript	6697342	6697601	.	.	.	ID=TCONS_00037121;geneID=XLOC_007960
ChLG6	Cufflinks	transcript	6841922	6842453	.	.	.	ID=TCONS_00037122;geneID=XLOC_007961
ChLG6	Cufflinks	transcript	6962402	6964875	.	.	.	ID=TCONS_00037123;geneID=XLOC_007962
ChLG6	Cufflinks	transcript	7391572	7391865	.	+	.	ID=TCONS_00034322;geneID=XLOC_007337
ChLG6	Cufflinks	transcript	7744263	7744620	.	.	.	ID=TCONS_00037124;geneID=XLOC_007963
ChLG6	Cufflinks	transcript	7749758	7750221	.	+	.	ID=TCONS_00034406;geneID=XLOC_007354
ChLG6	Cufflinks	transcript	7885826	7886320	.	.	.	ID=TCONS_00037125;geneID=XLOC_007964
ChLG6	Cufflinks	transcript	8035654	8036087	.	.	.	ID=TCONS_00037126;geneID=XLOC_007965
ChLG6	Cufflinks	transcript	8519623	8520448	.	.	.	ID=TCONS_00037128;geneID=XLOC_007967
ChLG6	Cufflinks	transcript	8737952	8738617	.	.	.	ID=TCONS_00037129;geneID=XLOC_007968
ChLG6	Cufflinks	transcript	9318452	9319134	.	+	.	ID=TCONS_00034575;geneID=XLOC_007388
ChLG6	Cufflinks	transcript	9343118	9343421	.	+	.	ID=TCONS_00034578;geneID=XLOC_007390
ChLG6	Cufflinks	transcript	9555800	9556016	.	.	.	ID=TCONS_00037130;geneID=XLOC_007969
ChLG6	Cufflinks	transcript	9657928	9659829	.	.	.	ID=TCONS_00037131;geneID=XLOC_007970
ChLG6	Cufflinks	transcript	9658783	9659829	.	.	.	ID=TCONS_00037132;geneID=XLOC_007970
ChLG6	Cufflinks	transcript	9852061	9853972	.	.	.	ID=TCONS_00037133;geneID=XLOC_007971
ChLG6	Cufflinks	transcript	9855816	9857224	.	.	.	ID=TCONS_00037134;geneID=XLOC_007972
ChLG6	Cufflinks	transcript	9959845	9962412	.	.	.	ID=TCONS_00037135;geneID=XLOC_007973
ChLG6	Cufflinks	transcript	9963006	9965491	.	.	.	ID=TCONS_00037136;geneID=XLOC_007974
ChLG6	Cufflinks	transcript	10240278	10241566	.	.	.	ID=TCONS_00037137;geneID=XLOC_007975
ChLG6	Cufflinks	transcript	10243580	10244718	.	.	.	ID=TCONS_00037138;geneID=XLOC_007976
ChLG6	Cufflinks	transcript	10245977	10246493	.	.	.	ID=TCONS_00037139;geneID=XLOC_007977
ChLG6	Cufflinks	transcript	10426295	10426908	.	.	.	ID=TCONS_00037141;geneID=XLOC_007979
ChLG6	Cufflinks	transcript	10435931	10436483	.	.	.	ID=TCONS_00037142;geneID=XLOC_007980
ChLG6	Cufflinks	transcript	11023022	11023464	.	.	.	ID=TCONS_00037143;geneID=XLOC_007981
ChLG6	Cufflinks	transcript	11026049	11026619	.	.	.	ID=TCONS_00037144;geneID=XLOC_007982
ChLG6	Cufflinks	transcript	11027139	11027655	.	.	.	ID=TCONS_00037145;geneID=XLOC_007983
ChLG6	Cufflinks	transcript	11031893	11032885	.	+	.	ID=TCONS_00034769;geneID=XLOC_007431
ChLG6	Cufflinks	transcript	11275573	11276817	.	.	.	ID=TCONS_00037146;geneID=XLOC_007984
ChLG6	Cufflinks	transcript	11356114	11356526	.	.	.	ID=TCONS_00037147;geneID=XLOC_007985
ChLG6	Cufflinks	transcript	11617846	11618564	.	.	.	ID=TCONS_00037149;geneID=XLOC_007987
ChLG6	Cufflinks	transcript	11689606	11690712	.	.	.	ID=TCONS_00037150;geneID=XLOC_007988
ChLG6	Cufflinks	transcript	12523521	12524392	.	.	.	ID=TCONS_00037151;geneID=XLOC_007989
ChLG6	Cufflinks	transcript	12529650	12530872	.	.	.	ID=TCONS_00037152;geneID=XLOC_007990
ChLG6	Cufflinks	transcript	12556673	12557430	.	.	.	ID=TCONS_00037155;geneID=XLOC_007993
ChLG6	Cufflinks	transcript	12558816	12559434	.	.	.	ID=TCONS_00037156;geneID=XLOC_007994
ChLG6	Cufflinks	transcript	12584379	12585124	.	+	.	ID=TCONS_00035017;geneID=XLOC_007484
ChLG6	Cufflinks	transcript	12717240	12719183	.	.	.	ID=TCONS_00037157;geneID=XLOC_007995
ChLG6	Cufflinks	transcript	12720517	12721350	.	.	.	ID=TCONS_00037158;geneID=XLOC_007996
ChLG6	Cufflinks	transcript	12721482	12722413	.	.	.	ID=TCONS_00037159;geneID=XLOC_007997
ChLG6	Cufflinks	transcript	12723387	12725287	.	.	.	ID=TCONS_00037160;geneID=XLOC_007998
ChLG6	Cufflinks	transcript	13111018	13111791	.	.	.	ID=TCONS_00037163;geneID=XLOC_008001
ChLG6	Cufflinks	transcript	13138460	13138762	.	.	.	ID=TCONS_00037164;geneID=XLOC_008002
ChLG6	Cufflinks	transcript	13151464	13152057	.	.	.	ID=TCONS_00037165;geneID=XLOC_008003
ChLG7	Cufflinks	transcript	560771	563200	.	.	.	ID=TCONS_00044753;geneID=XLOC_009561
ChLG7	Cufflinks	transcript	563541	565771	.	.	.	ID=TCONS_00044754;geneID=XLOC_009562
ChLG7	Cufflinks	transcript	565898	568669	.	.	.	ID=TCONS_00044755;geneID=XLOC_009563
ChLG7	Cufflinks	transcript	636633	637342	.	.	.	ID=TCONS_00044757;geneID=XLOC_009565
ChLG7	Cufflinks	transcript	820611	822046	.	-	.	ID=TCONS_00041057;geneID=XLOC_008828
ChLG7	Cufflinks	transcript	1007016	1012157	.	.	.	ID=TCONS_00044758;geneID=XLOC_009566
ChLG7	Cufflinks	transcript	1027957	1043901	.	+	.	ID=TCONS_00037416;geneID=XLOC_008055
ChLG7	Cufflinks	transcript	1043971	1046880	.	+	.	ID=TCONS_00037422;geneID=XLOC_008055
ChLG7	Cufflinks	transcript	1221734	1222750	.	.	.	ID=TCONS_00044760;geneID=XLOC_009568
ChLG7	Cufflinks	transcript	1223919	1226145	.	.	.	ID=TCONS_00044761;geneID=XLOC_009569
ChLG7	Cufflinks	transcript	1226451	1228424	.	.	.	ID=TCONS_00044762;geneID=XLOC_009570
ChLG7	Cufflinks	transcript	1232059	1232482	.	.	.	ID=TCONS_00044763;geneID=XLOC_009571
ChLG7	Cufflinks	transcript	1232841	1237167	.	.	.	ID=TCONS_00044764;geneID=XLOC_009572
ChLG7	Cufflinks	transcript	1319411	1320552	.	.	.	ID=TCONS_00044765;geneID=XLOC_009573
ChLG7	Cufflinks	transcript	1321763	1322726	.	.	.	ID=TCONS_00044766;geneID=XLOC_009574
ChLG7	Cufflinks	transcript	1705111	1707452	.	.	.	ID=TCONS_00044768;geneID=XLOC_009576
ChLG7	Cufflinks	transcript	1705611	1707452	.	.	.	ID=TCONS_00044769;geneID=XLOC_009576
ChLG7	Cufflinks	transcript	1759007	1759493	.	+	.	ID=TCONS_00037599;geneID=XLOC_008104
ChLG7	Cufflinks	transcript	2204157	2205659	.	.	.	ID=TCONS_00044770;geneID=XLOC_009577
ChLG7	Cufflinks	transcript	2319141	2319634	.	.	.	ID=TCONS_00044771;geneID=XLOC_009578
ChLG7	Cufflinks	transcript	2319722	2320688	.	.	.	ID=TCONS_00044772;geneID=XLOC_009579
ChLG7	Cufflinks	transcript	2580639	2582125	.	.	.	ID=TCONS_00044774;geneID=XLOC_009581
ChLG7	Cufflinks	transcript	3328350	3329230	.	.	.	ID=TCONS_00044776;geneID=XLOC_009583
ChLG7	Cufflinks	transcript	3606131	3606353	.	.	.	ID=TCONS_00044778;geneID=XLOC_009585
ChLG7	Cufflinks	transcript	4097479	4098155	.	.	.	ID=TCONS_00044780;geneID=XLOC_009587
ChLG7	Cufflinks	transcript	4098273	4098824	.	.	.	ID=TCONS_00044781;geneID=XLOC_009588
ChLG7	Cufflinks	transcript	4133214	4134173	.	.	.	ID=TCONS_00044782;geneID=XLOC_009589
ChLG7	Cufflinks	transcript	4491974	4493609	.	.	.	ID=TCONS_00044783;geneID=XLOC_009590
ChLG7	Cufflinks	transcript	4497015	4497755	.	.	.	ID=TCONS_00044784;geneID=XLOC_009591
ChLG7	Cufflinks	transcript	4915956	4918777	.	.	.	ID=TCONS_00044785;geneID=XLOC_009592
ChLG7	Cufflinks	transcript	5625495	5625896	.	.	.	ID=TCONS_00044786;geneID=XLOC_009593
ChLG7	Cufflinks	transcript	5654720	5655144	.	.	.	ID=TCONS_00044787;geneID=XLOC_009594
ChLG7	Cufflinks	transcript	5655678	5657568	.	.	.	ID=TCONS_00044788;geneID=XLOC_009595
ChLG7	Cufflinks	transcript	5657136	5657568	.	.	.	ID=TCONS_00044789;geneID=XLOC_009595
ChLG7	Cufflinks	transcript	5800975	5801925	.	.	.	ID=TCONS_00044790;geneID=XLOC_009596
ChLG7	Cufflinks	transcript	5802205	5804051	.	.	.	ID=TCONS_00044791;geneID=XLOC_009597
ChLG7	Cufflinks	transcript	6753991	6754772	.	.	.	ID=TCONS_00044792;geneID=XLOC_009598
ChLG7	Cufflinks	transcript	7203051	7203558	.	.	.	ID=TCONS_00044793;geneID=XLOC_009599
ChLG7	Cufflinks	transcript	7214642	7215099	.	.	.	ID=TCONS_00044794;geneID=XLOC_009600
ChLG7	Cufflinks	transcript	7215198	7215854	.	.	.	ID=TCONS_00044795;geneID=XLOC_009601
ChLG7	Cufflinks	transcript	8400845	8401115	.	.	.	ID=TCONS_00044797;geneID=XLOC_009603
ChLG7	Cufflinks	transcript	9296043	9297032	.	.	.	ID=TCONS_00044798;geneID=XLOC_009604
ChLG7	Cufflinks	transcript	9444503	9444845	.	.	.	ID=TCONS_00044799;geneID=XLOC_009605
ChLG7	Cufflinks	transcript	9471654	9473895	.	+	.	ID=TCONS_00038881;geneID=XLOC_008363
ChLG7	Cufflinks	transcript	9694531	9700273	.	.	.	ID=TCONS_00044800;geneID=XLOC_009606
ChLG7	Cufflinks	transcript	10559433	10560167	.	+	.	ID=TCONS_00039056;geneID=XLOC_008390
ChLG7	Cufflinks	transcript	10642115	10643082	.	.	.	ID=TCONS_00044801;geneID=XLOC_009607
ChLG7	Cufflinks	transcript	10655647	10656778	.	.	.	ID=TCONS_00044802;geneID=XLOC_009608
ChLG7	Cufflinks	transcript	10741601	10742339	.	-	.	ID=TCONS_00042855;geneID=XLOC_009169
ChLG7	Cufflinks	transcript	10757747	10758832	.	-	.	ID=TCONS_00042857;geneID=XLOC_009170
ChLG7	Cufflinks	transcript	11223323	11224253	.	-	.	ID=TCONS_00042872;geneID=XLOC_009176
ChLG7	Cufflinks	transcript	11313824	11314529	.	.	.	ID=TCONS_00044803;geneID=XLOC_009609
ChLG7	Cufflinks	transcript	11541961	11542375	.	.	.	ID=TCONS_00044804;geneID=XLOC_009610
ChLG7	Cufflinks	transcript	11844641	11845761	.	.	.	ID=TCONS_00044805;geneID=XLOC_009611
ChLG7	Cufflinks	transcript	11927679	11928062	.	.	.	ID=TCONS_00044806;geneID=XLOC_009612
ChLG7	Cufflinks	transcript	12171136	12171689	.	.	.	ID=TCONS_00044807;geneID=XLOC_009613
ChLG7	Cufflinks	transcript	12757061	12757870	.	.	.	ID=TCONS_00044808;geneID=XLOC_009614
ChLG7	Cufflinks	transcript	12758068	12759207	.	.	.	ID=TCONS_00044809;geneID=XLOC_009615
ChLG7	Cufflinks	transcript	13089537	13090233	.	.	.	ID=TCONS_00044810;geneID=XLOC_009616
ChLG7	Cufflinks	transcript	13362132	13363092	.	.	.	ID=TCONS_00044811;geneID=XLOC_009617
ChLG7	Cufflinks	transcript	13497250	13498021	.	.	.	ID=TCONS_00044812;geneID=XLOC_009618
ChLG7	Cufflinks	transcript	13575638	13576597	.	.	.	ID=TCONS_00044813;geneID=XLOC_009619
ChLG7	Cufflinks	transcript	13576703	13578111	.	.	.	ID=TCONS_00044814;geneID=XLOC_009620
ChLG7	Cufflinks	transcript	13578233	13579006	.	.	.	ID=TCONS_00044815;geneID=XLOC_009621
ChLG7	Cufflinks	transcript	13883024	13883977	.	.	.	ID=TCONS_00044816;geneID=XLOC_009622
ChLG7	Cufflinks	transcript	14040059	14042548	.	.	.	ID=TCONS_00044817;geneID=XLOC_009623
ChLG7	Cufflinks	transcript	14040932	14042508	.	.	.	ID=TCONS_00044818;geneID=XLOC_009623
ChLG7	Cufflinks	transcript	14089021	14089430	.	.	.	ID=TCONS_00044819;geneID=XLOC_009624
ChLG7	Cufflinks	transcript	14204029	14204922	.	.	.	ID=TCONS_00044820;geneID=XLOC_009625
ChLG7	Cufflinks	transcript	14279395	14281192	.	.	.	ID=TCONS_00044821;geneID=XLOC_009626
ChLG7	Cufflinks	transcript	14281371	14282275	.	.	.	ID=TCONS_00044822;geneID=XLOC_009627
ChLG7	Cufflinks	transcript	14703914	14707381	.	-	.	ID=TCONS_00043547;geneID=XLOC_009331
ChLG7	Cufflinks	transcript	15181095	15181871	.	+	.	ID=TCONS_00040016;geneID=XLOC_008562
ChLG7	Cufflinks	transcript	15727891	15728301	.	.	.	ID=TCONS_00044824;geneID=XLOC_009629
ChLG7	Cufflinks	transcript	15798844	15799964	.	.	.	ID=TCONS_00044825;geneID=XLOC_009630
ChLG7	Cufflinks	transcript	16272706	16273350	.	-	.	ID=TCONS_00044037;geneID=XLOC_009421
ChLG7	Cufflinks	transcript	16814050	16814970	.	.	.	ID=TCONS_00044827;geneID=XLOC_009632
ChLG7	Cufflinks	transcript	17267523	17267841	.	.	.	ID=TCONS_00044829;geneID=XLOC_009634
ChLG7	Cufflinks	transcript	17497224	17497558	.	+	.	ID=TCONS_00040485;geneID=XLOC_008691
ChLG7	Cufflinks	transcript	17705403	17706413	.	.	.	ID=TCONS_00044832;geneID=XLOC_009637
ChLG7	Cufflinks	transcript	17734104	17734475	.	.	.	ID=TCONS_00044833;geneID=XLOC_009638
ChLG7	Cufflinks	transcript	17906763	17908031	.	.	.	ID=TCONS_00044834;geneID=XLOC_009639
ChLG7	Cufflinks	transcript	17990188	17991166	.	.	.	ID=TCONS_00044835;geneID=XLOC_009640
ChLG7	Cufflinks	transcript	17991719	17993258	.	.	.	ID=TCONS_00044836;geneID=XLOC_009641
ChLG7	Cufflinks	transcript	18099429	18099927	.	.	.	ID=TCONS_00044837;geneID=XLOC_009642
ChLG7	Cufflinks	transcript	18100379	18101410	.	.	.	ID=TCONS_00044838;geneID=XLOC_009643
ChLG7	Cufflinks	transcript	18312498	18313127	.	+	.	ID=TCONS_00040656;geneID=XLOC_008721
ChLG7	Cufflinks	transcript	18500246	18501856	.	.	.	ID=TCONS_00044839;geneID=XLOC_009644
ChLG7	Cufflinks	transcript	18740241	18741027	.	.	.	ID=TCONS_00044840;geneID=XLOC_009645
ChLG7	Cufflinks	transcript	19011977	19012578	.	.	.	ID=TCONS_00044841;geneID=XLOC_009646
ChLG7	Cufflinks	transcript	19012698	19012909	.	.	.	ID=TCONS_00044842;geneID=XLOC_009647
ChLG7	Cufflinks	transcript	19475850	19476941	.	.	.	ID=TCONS_00044843;geneID=XLOC_009648
ChLG7	Cufflinks	transcript	19477556	19480577	.	+	.	ID=TCONS_00040887;geneID=XLOC_008767
ChLG7	Cufflinks	transcript	19494295	19495233	.	.	.	ID=TCONS_00044844;geneID=XLOC_009649
ChLG7	Cufflinks	transcript	19495311	19500624	.	.	.	ID=TCONS_00044845;geneID=XLOC_009650
ChLG7	Cufflinks	transcript	19534113	19534978	.	.	.	ID=TCONS_00044846;geneID=XLOC_009651
ChLG7	Cufflinks	transcript	20022029	20022333	.	.	.	ID=TCONS_00044852;geneID=XLOC_009657
ChLG8	Cufflinks	transcript	224875	225220	.	.	.	ID=TCONS_00050890;geneID=XLOC_010971
ChLG8	Cufflinks	transcript	227106	227676	.	.	.	ID=TCONS_00050892;geneID=XLOC_010973
ChLG8	Cufflinks	transcript	309253	309698	.	.	.	ID=TCONS_00050893;geneID=XLOC_010974
ChLG8	Cufflinks	transcript	357980	358892	.	-	.	ID=TCONS_00047759;geneID=XLOC_010338
ChLG8	Cufflinks	transcript	728163	728740	.	.	.	ID=TCONS_00050894;geneID=XLOC_010975
ChLG8	Cufflinks	transcript	729712	730540	.	.	.	ID=TCONS_00050895;geneID=XLOC_010976
ChLG8	Cufflinks	transcript	731646	733189	.	.	.	ID=TCONS_00050896;geneID=XLOC_010977
ChLG8	Cufflinks	transcript	739323	739792	.	.	.	ID=TCONS_00050897;geneID=XLOC_010978
ChLG8	Cufflinks	transcript	740745	741361	.	.	.	ID=TCONS_00050898;geneID=XLOC_010979
ChLG8	Cufflinks	transcript	819056	819724	.	.	.	ID=TCONS_00050899;geneID=XLOC_010980
ChLG8	Cufflinks	transcript	1275595	1276121	.	.	.	ID=TCONS_00050900;geneID=XLOC_010981
ChLG8	Cufflinks	transcript	1901564	1901827	.	.	.	ID=TCONS_00050903;geneID=XLOC_010984
ChLG8	Cufflinks	transcript	2112482	2114283	.	.	.	ID=TCONS_00050905;geneID=XLOC_010986
ChLG8	Cufflinks	transcript	2598759	2599109	.	.	.	ID=TCONS_00050906;geneID=XLOC_010987
ChLG8	Cufflinks	transcript	2599328	2599586	.	.	.	ID=TCONS_00050907;geneID=XLOC_010988
ChLG8	Cufflinks	transcript	2996353	2996831	.	.	.	ID=TCONS_00050910;geneID=XLOC_010991
ChLG8	Cufflinks	transcript	3081262	3081673	.	+	.	ID=TCONS_00045242;geneID=XLOC_009769
ChLG8	Cufflinks	transcript	3112642	3113792	.	.	.	ID=TCONS_00050913;geneID=XLOC_010994
ChLG8	Cufflinks	transcript	3678587	3679307	.	.	.	ID=TCONS_00050914;geneID=XLOC_010995
ChLG8	Cufflinks	transcript	4050311	4051293	.	.	.	ID=TCONS_00050916;geneID=XLOC_010997
ChLG8	Cufflinks	transcript	4117136	4117814	.	.	.	ID=TCONS_00050917;geneID=XLOC_010998
ChLG8	Cufflinks	transcript	4178462	4178679	.	+	.	ID=TCONS_00045367;geneID=XLOC_009804
ChLG8	Cufflinks	transcript	5721897	5722626	.	.	.	ID=TCONS_00050918;geneID=XLOC_010999
ChLG8	Cufflinks	transcript	5920540	5921391	.	.	.	ID=TCONS_00050919;geneID=XLOC_011000
ChLG8	Cufflinks	transcript	5980523	5981096	.	.	.	ID=TCONS_00050920;geneID=XLOC_011001
ChLG8	Cufflinks	transcript	5981655	5984327	.	+	.	ID=TCONS_00045591;geneID=XLOC_009853
ChLG8	Cufflinks	transcript	5984512	5984856	.	.	.	ID=TCONS_00050921;geneID=XLOC_011002
ChLG8	Cufflinks	transcript	5984978	5985194	.	.	.	ID=TCONS_00050922;geneID=XLOC_011003
ChLG8	Cufflinks	transcript	6440740	6441431	.	+	.	ID=TCONS_00045715;geneID=XLOC_009875
ChLG8	Cufflinks	transcript	6872400	6872968	.	.	.	ID=TCONS_00050924;geneID=XLOC_011005
ChLG8	Cufflinks	transcript	6901729	6901968	.	.	.	ID=TCONS_00050925;geneID=XLOC_011006
ChLG8	Cufflinks	transcript	6962010	6962369	.	.	.	ID=TCONS_00050926;geneID=XLOC_011007
ChLG8	Cufflinks	transcript	6994718	6995639	.	-	.	ID=TCONS_00048742;geneID=XLOC_010526
ChLG8	Cufflinks	transcript	7041340	7041549	.	.	.	ID=TCONS_00050927;geneID=XLOC_011008
ChLG8	Cufflinks	transcript	7860391	7861182	.	.	.	ID=TCONS_00050928;geneID=XLOC_011009
ChLG8	Cufflinks	transcript	8570466	8571242	.	.	.	ID=TCONS_00050929;geneID=XLOC_011010
ChLG8	Cufflinks	transcript	8577531	8579826	.	.	.	ID=TCONS_00050930;geneID=XLOC_011011
ChLG8	Cufflinks	transcript	8580005	8582547	.	.	.	ID=TCONS_00050931;geneID=XLOC_011012
ChLG8	Cufflinks	transcript	9415405	9416946	.	+	.	ID=TCONS_00046078;geneID=XLOC_009950
ChLG8	Cufflinks	transcript	9629013	9630750	.	.	.	ID=TCONS_00050933;geneID=XLOC_011014
ChLG8	Cufflinks	transcript	9631085	9631484	.	.	.	ID=TCONS_00050934;geneID=XLOC_011015
ChLG8	Cufflinks	transcript	9948472	9949527	.	.	.	ID=TCONS_00050935;geneID=XLOC_011016
ChLG8	Cufflinks	transcript	10477265	10479806	.	+	.	ID=TCONS_00046292;geneID=XLOC_010001
ChLG8	Cufflinks	transcript	10746232	10746665	.	+	.	ID=TCONS_00046334;geneID=XLOC_010014
ChLG8	Cufflinks	transcript	10810691	10810927	.	+	.	ID=TCONS_00046338;geneID=XLOC_010017
ChLG8	Cufflinks	transcript	11745043	11746366	.	+	.	ID=TCONS_00046410;geneID=XLOC_010040
ChLG8	Cufflinks	transcript	11794360	11794762	.	+	.	ID=TCONS_00046428;geneID=XLOC_010041
ChLG8	Cufflinks	transcript	11969585	11969856	.	+	.	ID=TCONS_00046473;geneID=XLOC_010051
ChLG8	Cufflinks	transcript	12077542	12077844	.	.	.	ID=TCONS_00050938;geneID=XLOC_011019
ChLG8	Cufflinks	transcript	12107597	12108422	.	-	.	ID=TCONS_00049605;geneID=XLOC_010714
ChLG8	Cufflinks	transcript	12181139	12181583	.	.	.	ID=TCONS_00050939;geneID=XLOC_011020
ChLG8	Cufflinks	transcript	12182677	12183068	.	.	.	ID=TCONS_00050940;geneID=XLOC_011021
ChLG8	Cufflinks	transcript	12238611	12239165	.	.	.	ID=TCONS_00050942;geneID=XLOC_011023
ChLG8	Cufflinks	transcript	12239953	12242342	.	.	.	ID=TCONS_00050943;geneID=XLOC_011024
ChLG8	Cufflinks	transcript	12242800	12243257	.	.	.	ID=TCONS_00050944;geneID=XLOC_011025
ChLG8	Cufflinks	transcript	12243679	12244110	.	.	.	ID=TCONS_00050945;geneID=XLOC_011026
ChLG8	Cufflinks	transcript	12244771	12245277	.	.	.	ID=TCONS_00050946;geneID=XLOC_011027
ChLG8	Cufflinks	transcript	12245494	12247911	.	.	.	ID=TCONS_00050947;geneID=XLOC_011028
ChLG8	Cufflinks	transcript	12249308	12252179	.	.	.	ID=TCONS_00050948;geneID=XLOC_011029
ChLG8	Cufflinks	transcript	12253982	12254734	.	.	.	ID=TCONS_00050949;geneID=XLOC_011030
ChLG8	Cufflinks	transcript	12257810	12258926	.	.	.	ID=TCONS_00050950;geneID=XLOC_011031
ChLG8	Cufflinks	transcript	12259576	12260007	.	+	.	ID=TCONS_00046543;geneID=XLOC_010066
ChLG8	Cufflinks	transcript	12264607	12265079	.	.	.	ID=TCONS_00050951;geneID=XLOC_011032
ChLG8	Cufflinks	transcript	12265184	12267712	.	+	.	ID=TCONS_00046545;geneID=XLOC_010067
ChLG8	Cufflinks	transcript	12269012	12271196	.	.	.	ID=TCONS_00050952;geneID=XLOC_011033
ChLG8	Cufflinks	transcript	12271698	12272605	.	.	.	ID=TCONS_00050953;geneID=XLOC_011034
ChLG8	Cufflinks	transcript	12272976	12274992	.	.	.	ID=TCONS_00050954;geneID=XLOC_011035
ChLG8	Cufflinks	transcript	12275228	12277549	.	.	.	ID=TCONS_00050955;geneID=XLOC_011036
ChLG8	Cufflinks	transcript	12277997	12278646	.	.	.	ID=TCONS_00050956;geneID=XLOC_011037
ChLG8	Cufflinks	transcript	12280410	12281550	.	.	.	ID=TCONS_00050957;geneID=XLOC_011038
ChLG8	Cufflinks	transcript	12458646	12459711	.	.	.	ID=TCONS_00050958;geneID=XLOC_011039
ChLG8	Cufflinks	transcript	12522998	12524509	.	.	.	ID=TCONS_00050959;geneID=XLOC_011040
ChLG8	Cufflinks	transcript	12870670	12872958	.	.	.	ID=TCONS_00050960;geneID=XLOC_011041
ChLG8	Cufflinks	transcript	13368330	13370065	.	-	.	ID=TCONS_00049847;geneID=XLOC_010763
ChLG8	Cufflinks	transcript	13452359	13454887	.	+	.	ID=TCONS_00046732;geneID=XLOC_010105
ChLG8	Cufflinks	transcript	13500021	13500681	.	.	.	ID=TCONS_00050962;geneID=XLOC_011043
ChLG8	Cufflinks	transcript	13528913	13529148	.	.	.	ID=TCONS_00050964;geneID=XLOC_011045
ChLG8	Cufflinks	transcript	13588541	13589025	.	.	.	ID=TCONS_00050965;geneID=XLOC_011046
ChLG8	Cufflinks	transcript	13666895	13667124	.	.	.	ID=TCONS_00050966;geneID=XLOC_011047
ChLG8	Cufflinks	transcript	14109750	14111008	.	.	.	ID=TCONS_00050967;geneID=XLOC_011048
ChLG8	Cufflinks	transcript	14113883	14115105	.	+	.	ID=TCONS_00046848;geneID=XLOC_010130
ChLG8	Cufflinks	transcript	14117066	14118019	.	.	.	ID=TCONS_00050968;geneID=XLOC_011049
ChLG8	Cufflinks	transcript	14118348	14120886	.	.	.	ID=TCONS_00050969;geneID=XLOC_011050
ChLG8	Cufflinks	transcript	14122493	14123965	.	.	.	ID=TCONS_00050970;geneID=XLOC_011051
ChLG8	Cufflinks	transcript	14124219	14124771	.	.	.	ID=TCONS_00050971;geneID=XLOC_011052
ChLG8	Cufflinks	transcript	14268568	14269115	.	.	.	ID=TCONS_00050972;geneID=XLOC_011053
ChLG8	Cufflinks	transcript	14271744	14271949	.	.	.	ID=TCONS_00050973;geneID=XLOC_011054
ChLG8	Cufflinks	transcript	14391538	14392447	.	.	.	ID=TCONS_00050974;geneID=XLOC_011055
ChLG8	Cufflinks	transcript	14450524	14451473	.	.	.	ID=TCONS_00050975;geneID=XLOC_011056
ChLG8	Cufflinks	transcript	14451580	14452521	.	.	.	ID=TCONS_00050976;geneID=XLOC_011057
ChLG8	Cufflinks	transcript	14452734	14453635	.	.	.	ID=TCONS_00050977;geneID=XLOC_011058
ChLG8	Cufflinks	transcript	15093600	15093855	.	.	.	ID=TCONS_00050980;geneID=XLOC_011061
ChLG8	Cufflinks	transcript	15094439	15094689	.	.	.	ID=TCONS_00050981;geneID=XLOC_011062
ChLG8	Cufflinks	transcript	15177307	15177569	.	.	.	ID=TCONS_00050982;geneID=XLOC_011063
ChLG8	Cufflinks	transcript	15202267	15203395	.	.	.	ID=TCONS_00050984;geneID=XLOC_011065
ChLG8	Cufflinks	transcript	15749397	15750323	.	.	.	ID=TCONS_00050986;geneID=XLOC_011067
ChLG8	Cufflinks	transcript	15751447	15751848	.	.	.	ID=TCONS_00050987;geneID=XLOC_011068
ChLG8	Cufflinks	transcript	16631520	16632798	.	.	.	ID=TCONS_00050989;geneID=XLOC_011070
ChLG8	Cufflinks	transcript	17365244	17367206	.	+	.	ID=TCONS_00047535;geneID=XLOC_010278
ChLG8	Cufflinks	transcript	17647585	17648579	.	.	.	ID=TCONS_00050990;geneID=XLOC_011071
ChLG8	Cufflinks	transcript	17918848	17919399	.	-	.	ID=TCONS_00050817;geneID=XLOC_010960
ChLG9	Cufflinks	transcript	1075210	1076819	.	.	.	ID=TCONS_00057362;geneID=XLOC_012334
ChLG9	Cufflinks	transcript	1076969	1077988	.	.	.	ID=TCONS_00057363;geneID=XLOC_012335
ChLG9	Cufflinks	transcript	1201861	1202434	.	.	.	ID=TCONS_00057366;geneID=XLOC_012338
ChLG9	Cufflinks	transcript	1211841	1213940	.	.	.	ID=TCONS_00057367;geneID=XLOC_012339
ChLG9	Cufflinks	transcript	1214103	1214834	.	.	.	ID=TCONS_00057368;geneID=XLOC_012340
ChLG9	Cufflinks	transcript	1533189	1533582	.	.	.	ID=TCONS_00057369;geneID=XLOC_012341
ChLG9	Cufflinks	transcript	1562516	1565149	.	.	.	ID=TCONS_00057371;geneID=XLOC_012343
ChLG9	Cufflinks	transcript	2112972	2113282	.	.	.	ID=TCONS_00057373;geneID=XLOC_012345
ChLG9	Cufflinks	transcript	2115040	2115480	.	.	.	ID=TCONS_00057374;geneID=XLOC_012346
ChLG9	Cufflinks	transcript	2213780	2214417	.	.	.	ID=TCONS_00057375;geneID=XLOC_012347
ChLG9	Cufflinks	transcript	2234669	2235442	.	.	.	ID=TCONS_00057376;geneID=XLOC_012348
ChLG9	Cufflinks	transcript	2513040	2513322	.	.	.	ID=TCONS_00057377;geneID=XLOC_012349
ChLG9	Cufflinks	transcript	2514112	2514829	.	.	.	ID=TCONS_00057378;geneID=XLOC_012350
ChLG9	Cufflinks	transcript	3784300	3785264	.	-	.	ID=TCONS_00054500;geneID=XLOC_011785
ChLG9	Cufflinks	transcript	3934921	3936951	.	.	.	ID=TCONS_00057382;geneID=XLOC_012354
ChLG9	Cufflinks	transcript	3944547	3945280	.	.	.	ID=TCONS_00057383;geneID=XLOC_012355
ChLG9	Cufflinks	transcript	3973153	3974089	.	.	.	ID=TCONS_00057384;geneID=XLOC_012356
ChLG9	Cufflinks	transcript	3990105	3991131	.	.	.	ID=TCONS_00057385;geneID=XLOC_012357
ChLG9	Cufflinks	transcript	4097619	4097870	.	.	.	ID=TCONS_00057386;geneID=XLOC_012358
ChLG9	Cufflinks	transcript	4128747	4128989	.	.	.	ID=TCONS_00057387;geneID=XLOC_012359
ChLG9	Cufflinks	transcript	4241366	4241807	.	.	.	ID=TCONS_00057388;geneID=XLOC_012360
ChLG9	Cufflinks	transcript	4613775	4614167	.	.	.	ID=TCONS_00057390;geneID=XLOC_012362
ChLG9	Cufflinks	transcript	5017339	5018333	.	.	.	ID=TCONS_00057392;geneID=XLOC_012364
ChLG9	Cufflinks	transcript	5074677	5074896	.	.	.	ID=TCONS_00057393;geneID=XLOC_012365
ChLG9	Cufflinks	transcript	5807359	5807977	.	+	.	ID=TCONS_00051509;geneID=XLOC_011187
ChLG9	Cufflinks	transcript	5808351	5809272	.	+	.	ID=TCONS_00051510;geneID=XLOC_011188
ChLG9	Cufflinks	transcript	6273585	6273837	.	.	.	ID=TCONS_00057395;geneID=XLOC_012367
ChLG9	Cufflinks	transcript	6735309	6736923	.	.	.	ID=TCONS_00057396;geneID=XLOC_012368
ChLG9	Cufflinks	transcript	6738743	6739794	.	.	.	ID=TCONS_00057398;geneID=XLOC_012370
ChLG9	Cufflinks	transcript	6781120	6782624	.	.	.	ID=TCONS_00057399;geneID=XLOC_012371
ChLG9	Cufflinks	transcript	7301491	7302429	.	.	.	ID=TCONS_00057400;geneID=XLOC_012372
ChLG9	Cufflinks	transcript	7971565	7972337	.	.	.	ID=TCONS_00057401;geneID=XLOC_012373
ChLG9	Cufflinks	transcript	7972542	7973604	.	.	.	ID=TCONS_00057402;geneID=XLOC_012374
ChLG9	Cufflinks	transcript	7974145	7974751	.	.	.	ID=TCONS_00057403;geneID=XLOC_012375
ChLG9	Cufflinks	transcript	8498226	8498759	.	.	.	ID=TCONS_00057404;geneID=XLOC_012376
ChLG9	Cufflinks	transcript	8588888	8589246	.	.	.	ID=TCONS_00057405;geneID=XLOC_012377
ChLG9	Cufflinks	transcript	8648183	8648870	.	.	.	ID=TCONS_00057406;geneID=XLOC_012378
ChLG9	Cufflinks	transcript	8663402	8664076	.	-	.	ID=TCONS_00054981;geneID=XLOC_011888
ChLG9	Cufflinks	transcript	8740814	8741788	.	.	.	ID=TCONS_00057407;geneID=XLOC_012379
ChLG9	Cufflinks	transcript	8981100	8981571	.	.	.	ID=TCONS_00057408;geneID=XLOC_012380
ChLG9	Cufflinks	transcript	9299263	9299635	.	.	.	ID=TCONS_00057409;geneID=XLOC_012381
ChLG9	Cufflinks	transcript	9377805	9378766	.	.	.	ID=TCONS_00057410;geneID=XLOC_012382
ChLG9	Cufflinks	transcript	9415927	9418268	.	+	.	ID=TCONS_00051971;geneID=XLOC_011277
ChLG9	Cufflinks	transcript	9431578	9432288	.	.	.	ID=TCONS_00057411;geneID=XLOC_012383
ChLG9	Cufflinks	transcript	9432587	9433320	.	.	.	ID=TCONS_00057412;geneID=XLOC_012384
ChLG9	Cufflinks	transcript	9436817	9437058	.	.	.	ID=TCONS_00057413;geneID=XLOC_012385
ChLG9	Cufflinks	transcript	10095945	10098241	.	.	.	ID=TCONS_00057414;geneID=XLOC_012386
ChLG9	Cufflinks	transcript	10276883	10278215	.	.	.	ID=TCONS_00057415;geneID=XLOC_012387
ChLG9	Cufflinks	transcript	10471254	10472146	.	.	.	ID=TCONS_00057416;geneID=XLOC_012388
ChLG9	Cufflinks	transcript	10518571	10519399	.	+	.	ID=TCONS_00052087;geneID=XLOC_011311
ChLG9	Cufflinks	transcript	10715144	10715645	.	.	.	ID=TCONS_00057417;geneID=XLOC_012389
ChLG9	Cufflinks	transcript	10726141	10726802	.	-	.	ID=TCONS_00055295;geneID=XLOC_011936
ChLG9	Cufflinks	transcript	10742112	10743355	.	-	.	ID=TCONS_00055305;geneID=XLOC_011935
ChLG9	Cufflinks	transcript	11162712	11163673	.	.	.	ID=TCONS_00057418;geneID=XLOC_012390
ChLG9	Cufflinks	transcript	12221052	12221999	.	+	.	ID=TCONS_00052344;geneID=XLOC_011347
ChLG9	Cufflinks	transcript	12317128	12318442	.	-	.	ID=TCONS_00055455;geneID=XLOC_011969
ChLG9	Cufflinks	transcript	12654900	12656366	.	.	.	ID=TCONS_00057419;geneID=XLOC_012391
ChLG9	Cufflinks	transcript	12735752	12738677	.	+	.	ID=TCONS_00052385;geneID=XLOC_011354
ChLG9	Cufflinks	transcript	13372877	13373868	.	.	.	ID=TCONS_00057420;geneID=XLOC_012392
ChLG9	Cufflinks	transcript	13483684	13484577	.	.	.	ID=TCONS_00057421;geneID=XLOC_012393
ChLG9	Cufflinks	transcript	14131437	14131674	.	.	.	ID=TCONS_00057422;geneID=XLOC_012394
ChLG9	Cufflinks	transcript	14203093	14203777	.	-	.	ID=TCONS_00055713;geneID=XLOC_012017
ChLG9	Cufflinks	transcript	15120346	15121432	.	.	.	ID=TCONS_00057424;geneID=XLOC_012396
ChLG9	Cufflinks	transcript	15127605	15127992	.	.	.	ID=TCONS_00057425;geneID=XLOC_012397
ChLG9	Cufflinks	transcript	15128117	15129658	.	.	.	ID=TCONS_00057426;geneID=XLOC_012398
ChLG9	Cufflinks	transcript	15361766	15362018	.	-	.	ID=TCONS_00055822;geneID=XLOC_012049
ChLG9	Cufflinks	transcript	15531533	15532661	.	.	.	ID=TCONS_00057427;geneID=XLOC_012399
ChLG9	Cufflinks	transcript	15534378	15535103	.	.	.	ID=TCONS_00057428;geneID=XLOC_012400
ChLG9	Cufflinks	transcript	15564928	15565870	.	.	.	ID=TCONS_00057429;geneID=XLOC_012401
ChLG9	Cufflinks	transcript	16090662	16092043	.	-	.	ID=TCONS_00056039;geneID=XLOC_012082
ChLG9	Cufflinks	transcript	16098587	16099292	.	.	.	ID=TCONS_00057432;geneID=XLOC_012404
ChLG9	Cufflinks	transcript	16099464	16100297	.	.	.	ID=TCONS_00057433;geneID=XLOC_012405
ChLG9	Cufflinks	transcript	16175095	16175899	.	.	.	ID=TCONS_00057434;geneID=XLOC_012406
ChLG9	Cufflinks	transcript	16214004	16215250	.	.	.	ID=TCONS_00057435;geneID=XLOC_012407
ChLG9	Cufflinks	transcript	16223849	16225970	.	.	.	ID=TCONS_00057436;geneID=XLOC_012408
ChLG9	Cufflinks	transcript	16226104	16228587	.	.	.	ID=TCONS_00057437;geneID=XLOC_012409
ChLG9	Cufflinks	transcript	16228785	16229545	.	.	.	ID=TCONS_00057438;geneID=XLOC_012410
ChLG9	Cufflinks	transcript	16251961	16252924	.	.	.	ID=TCONS_00057439;geneID=XLOC_012411
ChLG9	Cufflinks	transcript	16253146	16253697	.	.	.	ID=TCONS_00057440;geneID=XLOC_012412
ChLG9	Cufflinks	transcript	16254078	16254517	.	.	.	ID=TCONS_00057441;geneID=XLOC_012413
ChLG9	Cufflinks	transcript	16267192	16269222	.	.	.	ID=TCONS_00057442;geneID=XLOC_012414
ChLG9	Cufflinks	transcript	16281897	16282197	.	.	.	ID=TCONS_00057443;geneID=XLOC_012415
ChLG9	Cufflinks	transcript	16304743	16306397	.	.	.	ID=TCONS_00057444;geneID=XLOC_012416
ChLG9	Cufflinks	transcript	16326150	16327022	.	.	.	ID=TCONS_00057445;geneID=XLOC_012417
ChLG9	Cufflinks	transcript	16653515	16654363	.	.	.	ID=TCONS_00057446;geneID=XLOC_012418
ChLG9	Cufflinks	transcript	16705395	16705890	.	.	.	ID=TCONS_00057447;geneID=XLOC_012419
ChLG9	Cufflinks	transcript	16720058	16720933	.	.	.	ID=TCONS_00057448;geneID=XLOC_012420
ChLG9	Cufflinks	transcript	18073884	18074302	.	.	.	ID=TCONS_00057449;geneID=XLOC_012421
ChLG9	Cufflinks	transcript	18338949	18340452	.	-	.	ID=TCONS_00056590;geneID=XLOC_012195
ChLG9	Cufflinks	transcript	18589267	18589878	.	.	.	ID=TCONS_00057450;geneID=XLOC_012422
ChLG9	Cufflinks	transcript	18591617	18592284	.	.	.	ID=TCONS_00057451;geneID=XLOC_012423
ChLG9	Cufflinks	transcript	18593961	18594861	.	.	.	ID=TCONS_00057452;geneID=XLOC_012424
ChLG9	Cufflinks	transcript	18673825	18674091	.	+	.	ID=TCONS_00053570;geneID=XLOC_011575
ChLG9	Cufflinks	transcript	18923683	18924631	.	+	.	ID=TCONS_00053586;geneID=XLOC_011585
ChLG9	Cufflinks	transcript	19582945	19583829	.	.	.	ID=TCONS_00057454;geneID=XLOC_012426
ChLG9	Cufflinks	transcript	19928066	19929292	.	.	.	ID=TCONS_00057455;geneID=XLOC_012427
ChLG9	Cufflinks	transcript	19944872	19945415	.	.	.	ID=TCONS_00057456;geneID=XLOC_012428
ChLG9	Cufflinks	transcript	19987282	19988388	.	.	.	ID=TCONS_00057457;geneID=XLOC_012429
ChLG9	Cufflinks	transcript	20126634	20127171	.	.	.	ID=TCONS_00057458;geneID=XLOC_012430
ChLG9	Cufflinks	transcript	20160875	20162100	.	.	.	ID=TCONS_00057459;geneID=XLOC_012431
ChLG9	Cufflinks	transcript	20533016	20535672	.	.	.	ID=TCONS_00057460;geneID=XLOC_012432
ChLG9	Cufflinks	transcript	20552718	20553992	.	.	.	ID=TCONS_00057461;geneID=XLOC_012433
ChLG9	Cufflinks	transcript	20571965	20574532	.	.	.	ID=TCONS_00057462;geneID=XLOC_012434
ChLG9	Cufflinks	transcript	20593088	20593868	.	.	.	ID=TCONS_00057463;geneID=XLOC_012435
ChLG9	Cufflinks	transcript	20712327	20713629	.	.	.	ID=TCONS_00057464;geneID=XLOC_012436
ChLG9	Cufflinks	transcript	20727866	20728473	.	.	.	ID=TCONS_00057465;geneID=XLOC_012437
ChLG9	Cufflinks	transcript	20728630	20729777	.	-	.	ID=TCONS_00057167;geneID=XLOC_012297
ChLG9	Cufflinks	transcript	20941389	20942065	.	.	.	ID=TCONS_00057466;geneID=XLOC_012438
ChLG9	Cufflinks	transcript	21101625	21102358	.	.	.	ID=TCONS_00057468;geneID=XLOC_012440
ChLGX	Cufflinks	transcript	131991	132231	.	+	.	ID=TCONS_00057496;geneID=XLOC_012454
ChLGX	Cufflinks	transcript	1184736	1185425	.	.	.	ID=TCONS_00062093;geneID=XLOC_013119
ChLGX	Cufflinks	transcript	1185566	1186740	.	.	.	ID=TCONS_00062094;geneID=XLOC_013120
ChLGX	Cufflinks	transcript	1360121	1360930	.	.	.	ID=TCONS_00062095;geneID=XLOC_013121
ChLGX	Cufflinks	transcript	1381282	1383125	.	.	.	ID=TCONS_00062096;geneID=XLOC_013122
ChLGX	Cufflinks	transcript	1784187	1788617	.	.	.	ID=TCONS_00062097;geneID=XLOC_013123
ChLGX	Cufflinks	transcript	1874780	1876136	.	+	.	ID=TCONS_00057899;geneID=XLOC_012501
ChLGX	Cufflinks	transcript	2235138	2235790	.	.	.	ID=TCONS_00062098;geneID=XLOC_013124
ChLGX	Cufflinks	transcript	2307870	2308143	.	.	.	ID=TCONS_00062100;geneID=XLOC_013126
ChLGX	Cufflinks	transcript	2308432	2308702	.	.	.	ID=TCONS_00062101;geneID=XLOC_013127
ChLGX	Cufflinks	transcript	2438245	2438627	.	-	.	ID=TCONS_00060390;geneID=XLOC_012855
ChLGX	Cufflinks	transcript	4526184	4526501	.	+	.	ID=TCONS_00058386;geneID=XLOC_012574
ChLGX	Cufflinks	transcript	4600927	4601251	.	.	.	ID=TCONS_00062104;geneID=XLOC_013130
ChLGX	Cufflinks	transcript	4633593	4634503	.	.	.	ID=TCONS_00062105;geneID=XLOC_013131
ChLGX	Cufflinks	transcript	5602622	5603334	.	.	.	ID=TCONS_00062106;geneID=XLOC_013132
ChLGX	Cufflinks	transcript	6074940	6076547	.	-	.	ID=TCONS_00061146;geneID=XLOC_012960
ChLGX	Cufflinks	transcript	6103627	6106276	.	.	.	ID=TCONS_00062107;geneID=XLOC_013133
ChLGX	Cufflinks	transcript	6938334	6940591	.	.	.	ID=TCONS_00062108;geneID=XLOC_013134
ChLGX	Cufflinks	transcript	6941925	6942517	.	.	.	ID=TCONS_00062109;geneID=XLOC_013135
ChLGX	Cufflinks	transcript	7438203	7439348	.	.	.	ID=TCONS_00062110;geneID=XLOC_013136
ChLGX	Cufflinks	transcript	7439869	7443001	.	.	.	ID=TCONS_00062111;geneID=XLOC_013137
ChLGX	Cufflinks	transcript	8537583	8538037	.	.	.	ID=TCONS_00062112;geneID=XLOC_013138
ChLGX	Cufflinks	transcript	8634083	8635034	.	.	.	ID=TCONS_00062113;geneID=XLOC_013139
ChLGX	Cufflinks	transcript	8680519	8681007	.	.	.	ID=TCONS_00062114;geneID=XLOC_013140
ChLGX	Cufflinks	transcript	9059340	9060051	.	.	.	ID=TCONS_00062115;geneID=XLOC_013141
ChLGX	Cufflinks	transcript	9230165	9231814	.	.	.	ID=TCONS_00062116;geneID=XLOC_013142
ChLGX	Cufflinks	transcript	9325734	9325967	.	.	.	ID=TCONS_00062117;geneID=XLOC_013143
ChLGX	Cufflinks	transcript	9327243	9328930	.	+	.	ID=TCONS_00059638;geneID=XLOC_012724
ChLGX	Cufflinks	transcript	9365373	9365644	.	.	.	ID=TCONS_00062118;geneID=XLOC_013144
ChLGX	Cufflinks	transcript	9927578	9928523	.	.	.	ID=TCONS_00062119;geneID=XLOC_013145
ChLGX	Cufflinks	transcript	9994962	9995834	.	.	.	ID=TCONS_00062120;geneID=XLOC_013146
ChLGX	Cufflinks	transcript	10007576	10008025	.	.	.	ID=TCONS_00062121;geneID=XLOC_013147
ChLGX	Cufflinks	transcript	10222997	10224305	.	.	.	ID=TCONS_00062122;geneID=XLOC_013148
ChLGX	Cufflinks	transcript	10366812	10367148	.	.	.	ID=TCONS_00062123;geneID=XLOC_013149
ChLGX	Cufflinks	transcript	10860314	10861068	.	.	.	ID=TCONS_00062124;geneID=XLOC_013150
Unknown	Cufflinks	transcript	372673	373188	.	.	.	ID=TCONS_00068681;geneID=XLOC_015354
Unknown	Cufflinks	transcript	376508	377182	.	.	.	ID=TCONS_00068682;geneID=XLOC_015355
Unknown	Cufflinks	transcript	406724	408383	.	.	.	ID=TCONS_00068683;geneID=XLOC_015356
Unknown	Cufflinks	transcript	433354	433845	.	.	.	ID=TCONS_00068684;geneID=XLOC_015357
Unknown	Cufflinks	transcript	457744	458684	.	.	.	ID=TCONS_00068685;geneID=XLOC_015358
Unknown	Cufflinks	transcript	477479	478062	.	.	.	ID=TCONS_00068686;geneID=XLOC_015359
Unknown	Cufflinks	transcript	478252	481153	.	.	.	ID=TCONS_00068687;geneID=XLOC_015360
Unknown	Cufflinks	transcript	491008	492685	.	.	.	ID=TCONS_00068688;geneID=XLOC_015361
Unknown	Cufflinks	transcript	709192	710995	.	+	.	ID=TCONS_00062200;geneID=XLOC_013167
Unknown	Cufflinks	transcript	832887	833943	.	.	.	ID=TCONS_00068689;geneID=XLOC_015362
Unknown	Cufflinks	transcript	863252	863717	.	.	.	ID=TCONS_00068690;geneID=XLOC_015363
Unknown	Cufflinks	transcript	1118363	1118845	.	.	.	ID=TCONS_00068691;geneID=XLOC_015364
Unknown	Cufflinks	transcript	1178105	1179219	.	.	.	ID=TCONS_00068694;geneID=XLOC_015367
Unknown	Cufflinks	transcript	1198621	1201994	.	-	.	ID=TCONS_00065679;geneID=XLOC_014278
Unknown	Cufflinks	transcript	1202133	1203558	.	.	.	ID=TCONS_00068695;geneID=XLOC_015368
Unknown	Cufflinks	transcript	1203932	1204536	.	.	.	ID=TCONS_00068696;geneID=XLOC_015369
Unknown	Cufflinks	transcript	1204739	1205014	.	.	.	ID=TCONS_00068697;geneID=XLOC_015370
Unknown	Cufflinks	transcript	1494710	1496127	.	-	.	ID=TCONS_00065703;geneID=XLOC_014284
Unknown	Cufflinks	transcript	1600179	1600797	.	.	.	ID=TCONS_00068699;geneID=XLOC_015372
Unknown	Cufflinks	transcript	1637363	1638044	.	.	.	ID=TCONS_00068700;geneID=XLOC_015373
Unknown	Cufflinks	transcript	1688061	1688717	.	.	.	ID=TCONS_00068701;geneID=XLOC_015374
Unknown	Cufflinks	transcript	1759936	1760497	.	+	.	ID=TCONS_00062327;geneID=XLOC_013197
Unknown	Cufflinks	transcript	2036442	2038035	.	.	.	ID=TCONS_00068702;geneID=XLOC_015375
Unknown	Cufflinks	transcript	2216687	2218260	.	.	.	ID=TCONS_00068703;geneID=XLOC_015376
Unknown	Cufflinks	transcript	2373806	2374370	.	.	.	ID=TCONS_00068705;geneID=XLOC_015378
Unknown	Cufflinks	transcript	2632991	2634282	.	.	.	ID=TCONS_00068706;geneID=XLOC_015379
Unknown	Cufflinks	transcript	2635687	2635942	.	.	.	ID=TCONS_00068707;geneID=XLOC_015380
Unknown	Cufflinks	transcript	2636043	2637615	.	.	.	ID=TCONS_00068708;geneID=XLOC_015381
Unknown	Cufflinks	transcript	2715451	2716180	.	.	.	ID=TCONS_00068710;geneID=XLOC_015383
Unknown	Cufflinks	transcript	2763459	2763741	.	.	.	ID=TCONS_00068711;geneID=XLOC_015384
Unknown	Cufflinks	transcript	2777828	2778509	.	.	.	ID=TCONS_00068712;geneID=XLOC_015385
Unknown	Cufflinks	transcript	2878462	2881685	.	.	.	ID=TCONS_00068713;geneID=XLOC_015386
Unknown	Cufflinks	transcript	3538470	3540257	.	+	.	ID=TCONS_00062542;geneID=XLOC_013257
Unknown	Cufflinks	transcript	3673682	3674100	.	.	.	ID=TCONS_00068716;geneID=XLOC_015389
Unknown	Cufflinks	transcript	3749890	3751313	.	-	.	ID=TCONS_00065976;geneID=XLOC_014346
Unknown	Cufflinks	transcript	3753130	3753906	.	.	.	ID=TCONS_00068718;geneID=XLOC_015391
Unknown	Cufflinks	transcript	3754888	3755873	.	.	.	ID=TCONS_00068719;geneID=XLOC_015392
Unknown	Cufflinks	transcript	3756102	3757090	.	.	.	ID=TCONS_00068720;geneID=XLOC_015393
Unknown	Cufflinks	transcript	3871522	3873050	.	.	.	ID=TCONS_00068721;geneID=XLOC_015394
Unknown	Cufflinks	transcript	4031389	4032027	.	.	.	ID=TCONS_00068722;geneID=XLOC_015395
Unknown	Cufflinks	transcript	4063636	4065861	.	-	.	ID=TCONS_00066047;geneID=XLOC_014370
Unknown	Cufflinks	transcript	4191270	4192050	.	.	.	ID=TCONS_00068725;geneID=XLOC_015398
Unknown	Cufflinks	transcript	4355173	4355413	.	.	.	ID=TCONS_00068727;geneID=XLOC_015400
Unknown	Cufflinks	transcript	4501418	4502452	.	.	.	ID=TCONS_00068728;geneID=XLOC_015401
Unknown	Cufflinks	transcript	4690467	4690821	.	.	.	ID=TCONS_00068729;geneID=XLOC_015402
Unknown	Cufflinks	transcript	4727121	4728730	.	.	.	ID=TCONS_00068730;geneID=XLOC_015403
Unknown	Cufflinks	transcript	4871391	4872071	.	.	.	ID=TCONS_00068731;geneID=XLOC_015404
Unknown	Cufflinks	transcript	5371505	5372703	.	.	.	ID=TCONS_00068734;geneID=XLOC_015407
Unknown	Cufflinks	transcript	5540524	5541219	.	.	.	ID=TCONS_00068735;geneID=XLOC_015408
Unknown	Cufflinks	transcript	5687041	5687502	.	-	.	ID=TCONS_00066343;geneID=XLOC_014434
Unknown	Cufflinks	transcript	5766023	5768299	.	.	.	ID=TCONS_00068736;geneID=XLOC_015409
Unknown	Cufflinks	transcript	5851285	5852299	.	.	.	ID=TCONS_00068737;geneID=XLOC_015410
Unknown	Cufflinks	transcript	5852460	5852673	.	.	.	ID=TCONS_00068738;geneID=XLOC_015411
Unknown	Cufflinks	transcript	5852872	5853117	.	.	.	ID=TCONS_00068739;geneID=XLOC_015412
Unknown	Cufflinks	transcript	5867315	5867646	.	.	.	ID=TCONS_00068740;geneID=XLOC_015413
Unknown	Cufflinks	transcript	5867871	5868233	.	.	.	ID=TCONS_00068741;geneID=XLOC_015414
Unknown	Cufflinks	transcript	6000329	6001396	.	.	.	ID=TCONS_00068743;geneID=XLOC_015416
Unknown	Cufflinks	transcript	6001580	6002373	.	.	.	ID=TCONS_00068744;geneID=XLOC_015417
Unknown	Cufflinks	transcript	6039765	6040782	.	.	.	ID=TCONS_00068746;geneID=XLOC_015419
Unknown	Cufflinks	transcript	6136020	6136847	.	.	.	ID=TCONS_00068747;geneID=XLOC_015420
Unknown	Cufflinks	transcript	6358139	6361008	.	.	.	ID=TCONS_00068750;geneID=XLOC_015423
Unknown	Cufflinks	transcript	6362201	6366445	.	-	.	ID=TCONS_00066430;geneID=XLOC_014455
Unknown	Cufflinks	transcript	6410834	6411982	.	.	.	ID=TCONS_00068751;geneID=XLOC_015424
Unknown	Cufflinks	transcript	6506304	6506598	.	.	.	ID=TCONS_00068752;geneID=XLOC_015425
Unknown	Cufflinks	transcript	6534823	6535222	.	.	.	ID=TCONS_00068753;geneID=XLOC_015426
Unknown	Cufflinks	transcript	6544912	6545620	.	.	.	ID=TCONS_00068754;geneID=XLOC_015427
Unknown	Cufflinks	transcript	7037500	7037891	.	.	.	ID=TCONS_00068764;geneID=XLOC_015437
Unknown	Cufflinks	transcript	7089215	7091058	.	.	.	ID=TCONS_00068765;geneID=XLOC_015438
Unknown	Cufflinks	transcript	7261127	7261360	.	.	.	ID=TCONS_00068766;geneID=XLOC_015439
Unknown	Cufflinks	transcript	7282740	7284433	.	.	.	ID=TCONS_00068767;geneID=XLOC_015440
Unknown	Cufflinks	transcript	7638153	7640335	.	-	.	ID=TCONS_00066679;geneID=XLOC_014502
Unknown	Cufflinks	transcript	7644600	7645267	.	.	.	ID=TCONS_00068771;geneID=XLOC_015444
Unknown	Cufflinks	transcript	7793406	7793935	.	.	.	ID=TCONS_00068772;geneID=XLOC_015445
Unknown	Cufflinks	transcript	7958856	7959361	.	+	.	ID=TCONS_00063281;geneID=XLOC_013430
Unknown	Cufflinks	transcript	8087735	8088126	.	.	.	ID=TCONS_00068775;geneID=XLOC_015448
Unknown	Cufflinks	transcript	8141239	8142668	.	.	.	ID=TCONS_00068778;geneID=XLOC_015451
Unknown	Cufflinks	transcript	8662340	8663383	.	.	.	ID=TCONS_00068783;geneID=XLOC_015455
Unknown	Cufflinks	transcript	8677738	8677960	.	.	.	ID=TCONS_00068784;geneID=XLOC_015456
Unknown	Cufflinks	transcript	8678502	8678725	.	.	.	ID=TCONS_00068785;geneID=XLOC_015457
Unknown	Cufflinks	transcript	8939257	8941554	.	+	.	ID=TCONS_00063376;geneID=XLOC_013476
Unknown	Cufflinks	transcript	8954303	8954554	.	.	.	ID=TCONS_00068787;geneID=XLOC_015459
Unknown	Cufflinks	transcript	9051622	9053873	.	.	.	ID=TCONS_00068788;geneID=XLOC_015460
Unknown	Cufflinks	transcript	9054462	9056427	.	.	.	ID=TCONS_00068789;geneID=XLOC_015461
Unknown	Cufflinks	transcript	9253720	9253977	.	.	.	ID=TCONS_00068791;geneID=XLOC_015463
Unknown	Cufflinks	transcript	9261815	9262321	.	.	.	ID=TCONS_00068792;geneID=XLOC_015464
Unknown	Cufflinks	transcript	9276062	9276920	.	-	.	ID=TCONS_00066891;geneID=XLOC_014567
Unknown	Cufflinks	transcript	9281285	9283205	.	.	.	ID=TCONS_00068794;geneID=XLOC_015466
Unknown	Cufflinks	transcript	9283479	9284069	.	.	.	ID=TCONS_00068795;geneID=XLOC_015467
Unknown	Cufflinks	transcript	9295840	9296609	.	-	.	ID=TCONS_00066893;geneID=XLOC_014569
Unknown	Cufflinks	transcript	9410685	9411912	.	.	.	ID=TCONS_00068799;geneID=XLOC_015471
Unknown	Cufflinks	transcript	9603817	9604534	.	.	.	ID=TCONS_00068800;geneID=XLOC_015472
Unknown	Cufflinks	transcript	9788687	9789712	.	-	.	ID=TCONS_00066995;geneID=XLOC_014597
Unknown	Cufflinks	transcript	9932412	9933362	.	.	.	ID=TCONS_00068807;geneID=XLOC_015479
Unknown	Cufflinks	transcript	9933839	9934613	.	.	.	ID=TCONS_00068808;geneID=XLOC_015480
Unknown	Cufflinks	transcript	9995214	9996034	.	.	.	ID=TCONS_00068810;geneID=XLOC_015482
Unknown	Cufflinks	transcript	10023763	10024218	.	.	.	ID=TCONS_00068812;geneID=XLOC_015484
Unknown	Cufflinks	transcript	10024620	10031869	.	+	.	ID=TCONS_00063570;geneID=XLOC_013516
Unknown	Cufflinks	transcript	10024620	10031869	.	+	.	ID=TCONS_00063571;geneID=XLOC_013516
Unknown	Cufflinks	transcript	10024721	10031869	.	+	.	ID=TCONS_00063572;geneID=XLOC_013516
Unknown	Cufflinks	transcript	10047491	10048028	.	.	.	ID=TCONS_00068813;geneID=XLOC_015485
Unknown	Cufflinks	transcript	10048726	10049691	.	.	.	ID=TCONS_00068814;geneID=XLOC_015486
Unknown	Cufflinks	transcript	10051276	10052035	.	.	.	ID=TCONS_00068815;geneID=XLOC_015487
Unknown	Cufflinks	transcript	10052713	10054395	.	.	.	ID=TCONS_00068816;geneID=XLOC_015488
Unknown	Cufflinks	transcript	10173617	10174020	.	.	.	ID=TCONS_00068818;geneID=XLOC_015490
Unknown	Cufflinks	transcript	10179524	10180068	.	+	.	ID=TCONS_00063586;geneID=XLOC_013521
Unknown	Cufflinks	transcript	10180261	10180956	.	+	.	ID=TCONS_00063587;geneID=XLOC_013522
Unknown	Cufflinks	transcript	10199505	10199902	.	.	.	ID=TCONS_00068819;geneID=XLOC_015491
Unknown	Cufflinks	transcript	10275979	10277369	.	.	.	ID=TCONS_00068820;geneID=XLOC_015492
Unknown	Cufflinks	transcript	10281613	10283135	.	.	.	ID=TCONS_00068821;geneID=XLOC_015493
Unknown	Cufflinks	transcript	10323757	10324315	.	.	.	ID=TCONS_00068822;geneID=XLOC_015494
Unknown	Cufflinks	transcript	10324898	10325734	.	.	.	ID=TCONS_00068823;geneID=XLOC_015495
Unknown	Cufflinks	transcript	10400596	10401256	.	-	.	ID=TCONS_00067074;geneID=XLOC_014633
Unknown	Cufflinks	transcript	10438022	10439652	.	-	.	ID=TCONS_00067075;geneID=XLOC_014634
Unknown	Cufflinks	transcript	10440026	10441594	.	+	.	ID=TCONS_00063624;geneID=XLOC_013528
Unknown	Cufflinks	transcript	10634206	10637359	.	.	.	ID=TCONS_00068824;geneID=XLOC_015496
Unknown	Cufflinks	transcript	10678358	10679416	.	.	.	ID=TCONS_00068825;geneID=XLOC_015497
Unknown	Cufflinks	transcript	10733958	10734941	.	.	.	ID=TCONS_00068826;geneID=XLOC_015498
Unknown	Cufflinks	transcript	10772979	10783983	.	-	.	ID=TCONS_00067141;geneID=XLOC_014649
Unknown	Cufflinks	transcript	10772979	10827738	.	-	.	ID=TCONS_00067142;geneID=XLOC_014649
Unknown	Cufflinks	transcript	10773202	10783983	.	-	.	ID=TCONS_00067143;geneID=XLOC_014649
Unknown	Cufflinks	transcript	10773202	10827734	.	-	.	ID=TCONS_00067144;geneID=XLOC_014649
Unknown	Cufflinks	transcript	11041754	11042920	.	.	.	ID=TCONS_00068827;geneID=XLOC_015499
Unknown	Cufflinks	transcript	11043117	11044970	.	.	.	ID=TCONS_00068828;geneID=XLOC_015500
Unknown	Cufflinks	transcript	11054702	11055127	.	.	.	ID=TCONS_00068829;geneID=XLOC_015501
Unknown	Cufflinks	transcript	11397555	11398608	.	.	.	ID=TCONS_00068830;geneID=XLOC_015502
Unknown	Cufflinks	transcript	11492928	11494023	.	.	.	ID=TCONS_00068831;geneID=XLOC_015503
Unknown	Cufflinks	transcript	11504943	11505787	.	.	.	ID=TCONS_00068832;geneID=XLOC_015504
Unknown	Cufflinks	transcript	11539648	11542656	.	.	.	ID=TCONS_00068833;geneID=XLOC_015505
Unknown	Cufflinks	transcript	11544818	11548370	.	+	.	ID=TCONS_00063793;geneID=XLOC_013557
Unknown	Cufflinks	transcript	11546505	11547327	.	.	.	ID=TCONS_00068834;geneID=XLOC_015506
Unknown	Cufflinks	transcript	11547427	11548370	.	+	.	ID=TCONS_00063794;geneID=XLOC_013557
Unknown	Cufflinks	transcript	11581199	11583190	.	+	.	ID=TCONS_00063824;geneID=XLOC_013558
Unknown	Cufflinks	transcript	11892778	11898222	.	-	.	ID=TCONS_00067285;geneID=XLOC_014685
Unknown	Cufflinks	transcript	12168272	12169578	.	.	.	ID=TCONS_00068836;geneID=XLOC_015508
Unknown	Cufflinks	transcript	12170917	12172783	.	.	.	ID=TCONS_00068837;geneID=XLOC_015509
Unknown	Cufflinks	transcript	12420471	12422737	.	.	.	ID=TCONS_00068838;geneID=XLOC_015510
Unknown	Cufflinks	transcript	12669514	12670205	.	+	.	ID=TCONS_00064030;geneID=XLOC_013603
Unknown	Cufflinks	transcript	12669514	12670209	.	-	.	ID=TCONS_00067439;geneID=XLOC_014715
Unknown	Cufflinks	transcript	12669818	12670210	.	-	.	ID=TCONS_00067440;geneID=XLOC_014715
Unknown	Cufflinks	transcript	12703769	12710129	.	+	.	ID=TCONS_00064032;geneID=XLOC_013605
Unknown	Cufflinks	transcript	12752128	12755213	.	+	.	ID=TCONS_00064041;geneID=XLOC_013609
Unknown	Cufflinks	transcript	12761570	12762249	.	.	.	ID=TCONS_00068842;geneID=XLOC_015513
Unknown	Cufflinks	transcript	12998268	13000167	.	-	.	ID=TCONS_00067498;geneID=XLOC_014737
Unknown	Cufflinks	transcript	12998268	13002275	.	-	.	ID=TCONS_00067499;geneID=XLOC_014737
Unknown	Cufflinks	transcript	12998268	13002866	.	-	.	ID=TCONS_00067500;geneID=XLOC_014737
Unknown	Cufflinks	transcript	13002145	13005201	.	+	.	ID=TCONS_00064094;geneID=XLOC_013622
Unknown	Cufflinks	transcript	13002145	13005201	.	+	.	ID=TCONS_00064095;geneID=XLOC_013622
Unknown	Cufflinks	transcript	13002342	13005201	.	+	.	ID=TCONS_00064096;geneID=XLOC_013622
Unknown	Cufflinks	transcript	13002499	13005201	.	+	.	ID=TCONS_00064097;geneID=XLOC_013622
Unknown	Cufflinks	transcript	13179489	13181717	.	-	.	ID=TCONS_00067513;geneID=XLOC_014746
Unknown	Cufflinks	transcript	13211891	13213230	.	-	.	ID=TCONS_00067522;geneID=XLOC_014754
Unknown	Cufflinks	transcript	13250556	13251118	.	.	.	ID=TCONS_00068844;geneID=XLOC_015515
Unknown	Cufflinks	transcript	13251819	13252359	.	.	.	ID=TCONS_00068845;geneID=XLOC_015516
Unknown	Cufflinks	transcript	13252555	13252993	.	.	.	ID=TCONS_00068846;geneID=XLOC_015517
Unknown	Cufflinks	transcript	13256952	13268322	.	-	.	ID=TCONS_00067529;geneID=XLOC_014760
Unknown	Cufflinks	transcript	13326311	13327972	.	-	.	ID=TCONS_00067537;geneID=XLOC_014747
Unknown	Cufflinks	transcript	13472082	13473145	.	+	.	ID=TCONS_00064141;geneID=XLOC_013642
Unknown	Cufflinks	transcript	13472139	13473145	.	+	.	ID=TCONS_00064142;geneID=XLOC_013642
Unknown	Cufflinks	transcript	13567901	13569319	.	.	.	ID=TCONS_00068847;geneID=XLOC_015518
Unknown	Cufflinks	transcript	13834661	13835394	.	+	.	ID=TCONS_00064174;geneID=XLOC_013662
Unknown	Cufflinks	transcript	13873738	13874739	.	-	.	ID=TCONS_00067600;geneID=XLOC_014805
Unknown	Cufflinks	transcript	13944706	13945289	.	-	.	ID=TCONS_00067616;geneID=XLOC_014806
Unknown	Cufflinks	transcript	13948425	13949373	.	.	.	ID=TCONS_00068852;geneID=XLOC_015523
Unknown	Cufflinks	transcript	13977145	13978191	.	.	.	ID=TCONS_00068853;geneID=XLOC_015524
Unknown	Cufflinks	transcript	14008831	14009043	.	.	.	ID=TCONS_00068855;geneID=XLOC_015526
Unknown	Cufflinks	transcript	14065400	14066967	.	.	.	ID=TCONS_00068857;geneID=XLOC_015528
Unknown	Cufflinks	transcript	14067082	14067860	.	.	.	ID=TCONS_00068858;geneID=XLOC_015529
Unknown	Cufflinks	transcript	14072175	14073036	.	.	.	ID=TCONS_00068859;geneID=XLOC_015530
Unknown	Cufflinks	transcript	14122002	14123070	.	.	.	ID=TCONS_00068860;geneID=XLOC_015531
Unknown	Cufflinks	transcript	14126342	14127103	.	.	.	ID=TCONS_00068861;geneID=XLOC_015532
Unknown	Cufflinks	transcript	14162791	14168899	.	+	.	ID=TCONS_00064211;geneID=XLOC_013687
Unknown	Cufflinks	transcript	14162791	14168899	.	+	.	ID=TCONS_00064212;geneID=XLOC_013687
Unknown	Cufflinks	transcript	14162791	14168899	.	+	.	ID=TCONS_00064213;geneID=XLOC_013687
Unknown	Cufflinks	transcript	14162924	14168899	.	+	.	ID=TCONS_00064215;geneID=XLOC_013687
Unknown	Cufflinks	transcript	14184779	14185099	.	.	.	ID=TCONS_00068862;geneID=XLOC_015533
Unknown	Cufflinks	transcript	14185433	14185917	.	-	.	ID=TCONS_00067653;geneID=XLOC_014824
Unknown	Cufflinks	transcript	14185433	14207099	.	-	.	ID=TCONS_00067654;geneID=XLOC_014824
Unknown	Cufflinks	transcript	14195569	14196960	.	-	.	ID=TCONS_00067655;geneID=XLOC_014825
Unknown	Cufflinks	transcript	14195569	14196967	.	-	.	ID=TCONS_00067656;geneID=XLOC_014825
Unknown	Cufflinks	transcript	14199050	14199571	.	-	.	ID=TCONS_00067657;geneID=XLOC_014826
Unknown	Cufflinks	transcript	14205172	14207099	.	-	.	ID=TCONS_00067658;geneID=XLOC_014824
Unknown	Cufflinks	transcript	14207860	14208272	.	.	.	ID=TCONS_00068864;geneID=XLOC_015535
Unknown	Cufflinks	transcript	14217573	14217894	.	+	.	ID=TCONS_00064219;geneID=XLOC_013688
Unknown	Cufflinks	transcript	14225149	14226052	.	+	.	ID=TCONS_00064221;geneID=XLOC_013690
Unknown	Cufflinks	transcript	14290722	14292452	.	+	.	ID=TCONS_00064235;geneID=XLOC_013694
Unknown	Cufflinks	transcript	14290801	14292959	.	-	.	ID=TCONS_00067667;geneID=XLOC_014831
Unknown	Cufflinks	transcript	14294499	14295952	.	.	.	ID=TCONS_00068866;geneID=XLOC_015537
Unknown	Cufflinks	transcript	14303255	14304032	.	.	.	ID=TCONS_00068867;geneID=XLOC_015538
Unknown	Cufflinks	transcript	14304083	14304716	.	.	.	ID=TCONS_00068868;geneID=XLOC_015539
Unknown	Cufflinks	transcript	14316306	14319320	.	+	.	ID=TCONS_00064238;geneID=XLOC_013697
Unknown	Cufflinks	transcript	14316426	14319320	.	+	.	ID=TCONS_00064239;geneID=XLOC_013697
Unknown	Cufflinks	transcript	14316720	14319320	.	+	.	ID=TCONS_00064240;geneID=XLOC_013697
Unknown	Cufflinks	transcript	14320992	14322574	.	.	.	ID=TCONS_00068869;geneID=XLOC_015540
Unknown	Cufflinks	transcript	14326424	14327042	.	.	.	ID=TCONS_00068870;geneID=XLOC_015541
Unknown	Cufflinks	transcript	14333826	14334711	.	.	.	ID=TCONS_00068871;geneID=XLOC_015542
Unknown	Cufflinks	transcript	14386322	14388002	.	.	.	ID=TCONS_00068872;geneID=XLOC_015543
Unknown	Cufflinks	transcript	14585654	14588149	.	-	.	ID=TCONS_00067711;geneID=XLOC_014852
Unknown	Cufflinks	transcript	14621111	14621471	.	.	.	ID=TCONS_00068874;geneID=XLOC_015545
Unknown	Cufflinks	transcript	14652126	14652783	.	.	.	ID=TCONS_00068875;geneID=XLOC_015546
Unknown	Cufflinks	transcript	14702064	14702608	.	.	.	ID=TCONS_00068876;geneID=XLOC_015547
Unknown	Cufflinks	transcript	14717359	14718170	.	-	.	ID=TCONS_00067719;geneID=XLOC_014841
Unknown	Cufflinks	transcript	14742562	14743627	.	.	.	ID=TCONS_00068877;geneID=XLOC_015548
Unknown	Cufflinks	transcript	14746202	14749723	.	+	.	ID=TCONS_00064320;geneID=XLOC_013726
Unknown	Cufflinks	transcript	14746202	14749723	.	-	.	ID=TCONS_00067722;geneID=XLOC_014859
Unknown	Cufflinks	transcript	14767332	14767923	.	+	.	ID=TCONS_00064323;geneID=XLOC_013726
Unknown	Cufflinks	transcript	14815892	14817779	.	.	.	ID=TCONS_00068880;geneID=XLOC_015551
Unknown	Cufflinks	transcript	14825944	14827651	.	-	.	ID=TCONS_00067740;geneID=XLOC_014866
Unknown	Cufflinks	transcript	14935972	14936752	.	.	.	ID=TCONS_00068881;geneID=XLOC_015552
Unknown	Cufflinks	transcript	15015412	15015614	.	.	.	ID=TCONS_00068882;geneID=XLOC_015553
Unknown	Cufflinks	transcript	15045882	15046300	.	+	.	ID=TCONS_00064349;geneID=XLOC_013737
Unknown	Cufflinks	transcript	15156847	15169993	.	-	.	ID=TCONS_00067778;geneID=XLOC_014885
Unknown	Cufflinks	transcript	15279647	15280247	.	.	.	ID=TCONS_00068885;geneID=XLOC_015556
Unknown	Cufflinks	transcript	15286730	15288547	.	.	.	ID=TCONS_00068886;geneID=XLOC_015557
Unknown	Cufflinks	transcript	15316358	15317581	.	.	.	ID=TCONS_00068887;geneID=XLOC_015558
Unknown	Cufflinks	transcript	15367388	15367659	.	-	.	ID=TCONS_00067813;geneID=XLOC_014898
Unknown	Cufflinks	transcript	15406082	15407159	.	.	.	ID=TCONS_00068889;geneID=XLOC_015560
Unknown	Cufflinks	transcript	15407401	15408085	.	.	.	ID=TCONS_00068890;geneID=XLOC_015561
Unknown	Cufflinks	transcript	15424180	15427736	.	-	.	ID=TCONS_00067823;geneID=XLOC_014905
Unknown	Cufflinks	transcript	15428021	15430031	.	-	.	ID=TCONS_00067824;geneID=XLOC_014906
Unknown	Cufflinks	transcript	15442164	15444019	.	+	.	ID=TCONS_00064403;geneID=XLOC_013766
Unknown	Cufflinks	transcript	15442164	15444019	.	+	.	ID=TCONS_00064404;geneID=XLOC_013766
Unknown	Cufflinks	transcript	15442164	15444019	.	+	.	ID=TCONS_00064405;geneID=XLOC_013766
Unknown	Cufflinks	transcript	15496613	15498163	.	-	.	ID=TCONS_00067837;geneID=XLOC_014914
Unknown	Cufflinks	transcript	15496891	15498167	.	+	.	ID=TCONS_00064414;geneID=XLOC_013770
Unknown	Cufflinks	transcript	15508193	15509362	.	+	.	ID=TCONS_00064415;geneID=XLOC_013771
Unknown	Cufflinks	transcript	15661073	15662296	.	+	.	ID=TCONS_00064434;geneID=XLOC_013781
Unknown	Cufflinks	transcript	15779717	15784446	.	+	.	ID=TCONS_00064444;geneID=XLOC_013786
Unknown	Cufflinks	transcript	15779959	15784446	.	+	.	ID=TCONS_00064446;geneID=XLOC_013786
Unknown	Cufflinks	transcript	15780271	15784446	.	+	.	ID=TCONS_00064447;geneID=XLOC_013786
Unknown	Cufflinks	transcript	15830625	15831197	.	.	.	ID=TCONS_00068900;geneID=XLOC_015571
Unknown	Cufflinks	transcript	15833774	15835688	.	.	.	ID=TCONS_00068901;geneID=XLOC_015572
Unknown	Cufflinks	transcript	15853788	15854862	.	.	.	ID=TCONS_00068903;geneID=XLOC_015574
Unknown	Cufflinks	transcript	15875179	15875495	.	.	.	ID=TCONS_00068904;geneID=XLOC_015575
Unknown	Cufflinks	transcript	15875773	15877953	.	+	.	ID=TCONS_00064472;geneID=XLOC_013792
Unknown	Cufflinks	transcript	15913277	15914796	.	+	.	ID=TCONS_00064488;geneID=XLOC_013797
Unknown	Cufflinks	transcript	15914920	15915739	.	.	.	ID=TCONS_00068905;geneID=XLOC_015576
Unknown	Cufflinks	transcript	15943445	15943656	.	.	.	ID=TCONS_00068906;geneID=XLOC_015577
Unknown	Cufflinks	transcript	15966112	15966387	.	.	.	ID=TCONS_00068908;geneID=XLOC_015579
Unknown	Cufflinks	transcript	15967402	15967787	.	+	.	ID=TCONS_00064509;geneID=XLOC_013800
Unknown	Cufflinks	transcript	15998337	15999837	.	-	.	ID=TCONS_00067907;geneID=XLOC_014941
Unknown	Cufflinks	transcript	15998337	16003837	.	-	.	ID=TCONS_00067908;geneID=XLOC_014941
Unknown	Cufflinks	transcript	16000001	16003851	.	-	.	ID=TCONS_00067909;geneID=XLOC_014941
Unknown	Cufflinks	transcript	16001248	16005573	.	-	.	ID=TCONS_00067910;geneID=XLOC_014941
Unknown	Cufflinks	transcript	16003972	16005573	.	-	.	ID=TCONS_00067911;geneID=XLOC_014941
Unknown	Cufflinks	transcript	16022009	16023710	.	+	.	ID=TCONS_00064517;geneID=XLOC_013808
Unknown	Cufflinks	transcript	16022009	16023710	.	+	.	ID=TCONS_00064518;geneID=XLOC_013808
Unknown	Cufflinks	transcript	16081761	16082111	.	.	.	ID=TCONS_00068911;geneID=XLOC_015582
Unknown	Cufflinks	transcript	16083178	16087808	.	.	.	ID=TCONS_00068912;geneID=XLOC_015583
Unknown	Cufflinks	transcript	16088417	16089543	.	.	.	ID=TCONS_00068913;geneID=XLOC_015584
Unknown	Cufflinks	transcript	16134420	16134841	.	.	.	ID=TCONS_00068914;geneID=XLOC_015585
Unknown	Cufflinks	transcript	16135202	16136099	.	.	.	ID=TCONS_00068915;geneID=XLOC_015586
Unknown	Cufflinks	transcript	16357744	16358177	.	.	.	ID=TCONS_00068916;geneID=XLOC_015587
Unknown	Cufflinks	transcript	16358247	16360270	.	-	.	ID=TCONS_00067938;geneID=XLOC_014956
Unknown	Cufflinks	transcript	16401867	16402654	.	.	.	ID=TCONS_00068917;geneID=XLOC_015588
Unknown	Cufflinks	transcript	16478169	16478971	.	.	.	ID=TCONS_00068918;geneID=XLOC_015589
Unknown	Cufflinks	transcript	16493858	16494984	.	+	.	ID=TCONS_00064595;geneID=XLOC_013849
Unknown	Cufflinks	transcript	16513891	16514845	.	+	.	ID=TCONS_00064606;geneID=XLOC_013853
Unknown	Cufflinks	transcript	16526406	16531112	.	-	.	ID=TCONS_00067967;geneID=XLOC_014966
Unknown	Cufflinks	transcript	16531176	16531698	.	.	.	ID=TCONS_00068919;geneID=XLOC_015590
Unknown	Cufflinks	transcript	16572877	16573317	.	.	.	ID=TCONS_00068920;geneID=XLOC_015591
Unknown	Cufflinks	transcript	16657148	16658100	.	-	.	ID=TCONS_00067983;geneID=XLOC_014975
Unknown	Cufflinks	transcript	16665304	16668097	.	+	.	ID=TCONS_00064630;geneID=XLOC_013863
Unknown	Cufflinks	transcript	16667362	16667869	.	+	.	ID=TCONS_00064631;geneID=XLOC_013863
Unknown	Cufflinks	transcript	16744502	16745316	.	-	.	ID=TCONS_00068000;geneID=XLOC_014981
Unknown	Cufflinks	transcript	16812604	16813338	.	.	.	ID=TCONS_00068923;geneID=XLOC_015594
Unknown	Cufflinks	transcript	16886931	16887651	.	.	.	ID=TCONS_00068925;geneID=XLOC_015596
Unknown	Cufflinks	transcript	16910976	16915901	.	-	.	ID=TCONS_00068032;geneID=XLOC_014995
Unknown	Cufflinks	transcript	16910976	16915901	.	-	.	ID=TCONS_00068033;geneID=XLOC_014995
Unknown	Cufflinks	transcript	16910985	16911470	.	-	.	ID=TCONS_00068034;geneID=XLOC_014995
Unknown	Cufflinks	transcript	16934114	16935011	.	.	.	ID=TCONS_00068927;geneID=XLOC_015598
Unknown	Cufflinks	transcript	16935168	16935632	.	.	.	ID=TCONS_00068928;geneID=XLOC_015599
Unknown	Cufflinks	transcript	16943456	16944397	.	.	.	ID=TCONS_00068930;geneID=XLOC_015601
Unknown	Cufflinks	transcript	16974730	16975213	.	.	.	ID=TCONS_00068931;geneID=XLOC_015602
Unknown	Cufflinks	transcript	17242509	17244249	.	+	.	ID=TCONS_00064773;geneID=XLOC_013889
Unknown	Cufflinks	transcript	17242510	17244305	.	+	.	ID=TCONS_00064774;geneID=XLOC_013889
Unknown	Cufflinks	transcript	17249757	17251912	.	-	.	ID=TCONS_00068069;geneID=XLOC_015008
Unknown	Cufflinks	transcript	17258673	17261567	.	-	.	ID=TCONS_00068070;geneID=XLOC_015009
Unknown	Cufflinks	transcript	17258727	17262222	.	+	.	ID=TCONS_00064778;geneID=XLOC_013891
Unknown	Cufflinks	transcript	17265433	17266731	.	-	.	ID=TCONS_00068073;geneID=XLOC_015011
Unknown	Cufflinks	transcript	17292205	17292486	.	.	.	ID=TCONS_00068935;geneID=XLOC_015606
Unknown	Cufflinks	transcript	17453925	17455775	.	-	.	ID=TCONS_00068104;geneID=XLOC_015026
Unknown	Cufflinks	transcript	17453925	17455775	.	-	.	ID=TCONS_00068105;geneID=XLOC_015026
Unknown	Cufflinks	transcript	17453925	17457957	.	-	.	ID=TCONS_00068106;geneID=XLOC_015026
Unknown	Cufflinks	transcript	17453925	17458039	.	-	.	ID=TCONS_00068107;geneID=XLOC_015026
Unknown	Cufflinks	transcript	17454500	17455349	.	+	.	ID=TCONS_00064819;geneID=XLOC_013914
Unknown	Cufflinks	transcript	17456566	17457957	.	-	.	ID=TCONS_00068108;geneID=XLOC_015026
Unknown	Cufflinks	transcript	17635900	17636202	.	.	.	ID=TCONS_00068941;geneID=XLOC_015612
Unknown	Cufflinks	transcript	17667124	17668287	.	-	.	ID=TCONS_00068131;geneID=XLOC_015042
Unknown	Cufflinks	transcript	17667124	17672321	.	-	.	ID=TCONS_00068132;geneID=XLOC_015042
Unknown	Cufflinks	transcript	17690100	17691917	.	+	.	ID=TCONS_00064865;geneID=XLOC_013929
Unknown	Cufflinks	transcript	17690102	17691917	.	+	.	ID=TCONS_00064866;geneID=XLOC_013929
Unknown	Cufflinks	transcript	17690108	17691917	.	+	.	ID=TCONS_00064867;geneID=XLOC_013929
Unknown	Cufflinks	transcript	17716683	17717235	.	.	.	ID=TCONS_00068942;geneID=XLOC_015613
Unknown	Cufflinks	transcript	17717335	17717644	.	.	.	ID=TCONS_00068943;geneID=XLOC_015614
Unknown	Cufflinks	transcript	17755234	17757155	.	-	.	ID=TCONS_00068157;geneID=XLOC_015052
Unknown	Cufflinks	transcript	17755234	17757155	.	-	.	ID=TCONS_00068158;geneID=XLOC_015052
Unknown	Cufflinks	transcript	17759109	17759904	.	-	.	ID=TCONS_00068159;geneID=XLOC_015053
Unknown	Cufflinks	transcript	17911854	17913418	.	+	.	ID=TCONS_00064878;geneID=XLOC_013936
Unknown	Cufflinks	transcript	17914374	17915103	.	.	.	ID=TCONS_00068949;geneID=XLOC_015620
Unknown	Cufflinks	transcript	17941406	17941992	.	+	.	ID=TCONS_00064880;geneID=XLOC_013938
Unknown	Cufflinks	transcript	17941406	17943393	.	+	.	ID=TCONS_00064881;geneID=XLOC_013938
Unknown	Cufflinks	transcript	17951731	17953222	.	-	.	ID=TCONS_00068168;geneID=XLOC_015058
Unknown	Cufflinks	transcript	17951731	17953237	.	-	.	ID=TCONS_00068169;geneID=XLOC_015058
Unknown	Cufflinks	transcript	17951731	17953574	.	-	.	ID=TCONS_00068170;geneID=XLOC_015058
Unknown	Cufflinks	transcript	17951731	17956204	.	-	.	ID=TCONS_00068171;geneID=XLOC_015058
Unknown	Cufflinks	transcript	18046154	18046946	.	.	.	ID=TCONS_00068955;geneID=XLOC_015625
Unknown	Cufflinks	transcript	18228775	18229159	.	.	.	ID=TCONS_00068956;geneID=XLOC_015626
Unknown	Cufflinks	transcript	18243511	18243724	.	.	.	ID=TCONS_00068957;geneID=XLOC_015627
Unknown	Cufflinks	transcript	18250278	18250924	.	.	.	ID=TCONS_00068958;geneID=XLOC_015628
Unknown	Cufflinks	transcript	18257643	18259493	.	+	.	ID=TCONS_00064941;geneID=XLOC_013959
Unknown	Cufflinks	transcript	18258000	18259403	.	+	.	ID=TCONS_00064942;geneID=XLOC_013959
Unknown	Cufflinks	transcript	18290198	18290448	.	.	.	ID=TCONS_00068959;geneID=XLOC_015629
Unknown	Cufflinks	transcript	18363441	18364128	.	+	.	ID=TCONS_00064967;geneID=XLOC_013980
Unknown	Cufflinks	transcript	18363441	18364128	.	+	.	ID=TCONS_00064968;geneID=XLOC_013980
Unknown	Cufflinks	transcript	18367945	18376759	.	-	.	ID=TCONS_00068226;geneID=XLOC_015076
Unknown	Cufflinks	transcript	18367945	18376759	.	-	.	ID=TCONS_00068227;geneID=XLOC_015076
Unknown	Cufflinks	transcript	18367945	18376974	.	-	.	ID=TCONS_00068228;geneID=XLOC_015076
Unknown	Cufflinks	transcript	18367945	18380252	.	-	.	ID=TCONS_00068229;geneID=XLOC_015076
Unknown	Cufflinks	transcript	18370418	18376759	.	-	.	ID=TCONS_00068230;geneID=XLOC_015076
Unknown	Cufflinks	transcript	18374213	18380295	.	+	.	ID=TCONS_00064969;geneID=XLOC_013981
Unknown	Cufflinks	transcript	18516550	18517320	.	.	.	ID=TCONS_00068962;geneID=XLOC_015632
Unknown	Cufflinks	transcript	18530832	18533407	.	-	.	ID=TCONS_00068255;geneID=XLOC_015092
Unknown	Cufflinks	transcript	18663416	18665061	.	.	.	ID=TCONS_00068963;geneID=XLOC_015633
Unknown	Cufflinks	transcript	18686856	18687328	.	.	.	ID=TCONS_00068964;geneID=XLOC_015634
Unknown	Cufflinks	transcript	18789936	18790607	.	-	.	ID=TCONS_00068258;geneID=XLOC_015095
Unknown	Cufflinks	transcript	18790676	18791208	.	.	.	ID=TCONS_00068966;geneID=XLOC_015636
Unknown	Cufflinks	transcript	18997268	18998501	.	-	.	ID=TCONS_00068260;geneID=XLOC_015097
Unknown	Cufflinks	transcript	18997268	18998669	.	-	.	ID=TCONS_00068261;geneID=XLOC_015097
Unknown	Cufflinks	transcript	19375919	19376259	.	.	.	ID=TCONS_00068973;geneID=XLOC_015643
Unknown	Cufflinks	transcript	19538299	19538691	.	.	.	ID=TCONS_00068974;geneID=XLOC_015644
Unknown	Cufflinks	transcript	19561209	19561732	.	+	.	ID=TCONS_00064986;geneID=XLOC_013994
Unknown	Cufflinks	transcript	19747570	19748247	.	.	.	ID=TCONS_00068975;geneID=XLOC_015645
Unknown	Cufflinks	transcript	19826760	19827891	.	.	.	ID=TCONS_00068976;geneID=XLOC_015646
Unknown	Cufflinks	transcript	19872474	19873205	.	.	.	ID=TCONS_00068977;geneID=XLOC_015647
Unknown	Cufflinks	transcript	19886631	19887570	.	-	.	ID=TCONS_00068279;geneID=XLOC_015110
Unknown	Cufflinks	transcript	19916489	19916843	.	.	.	ID=TCONS_00068979;geneID=XLOC_015649
Unknown	Cufflinks	transcript	19983464	19984085	.	-	.	ID=TCONS_00068281;geneID=XLOC_015112
Unknown	Cufflinks	transcript	20021005	20021598	.	.	.	ID=TCONS_00068980;geneID=XLOC_015650
Unknown	Cufflinks	transcript	20131626	20132848	.	.	.	ID=TCONS_00068981;geneID=XLOC_015651
Unknown	Cufflinks	transcript	20313269	20313860	.	.	.	ID=TCONS_00068983;geneID=XLOC_015653
Unknown	Cufflinks	transcript	20373722	20374477	.	-	.	ID=TCONS_00068284;geneID=XLOC_015115
Unknown	Cufflinks	transcript	20398135	20398517	.	.	.	ID=TCONS_00068984;geneID=XLOC_015654
Unknown	Cufflinks	transcript	20516867	20517358	.	.	.	ID=TCONS_00068985;geneID=XLOC_015655
Unknown	Cufflinks	transcript	20527923	20528206	.	.	.	ID=TCONS_00068986;geneID=XLOC_015656
Unknown	Cufflinks	transcript	20606023	20781403	.	+	.	ID=TCONS_00065020;geneID=XLOC_014005
Unknown	Cufflinks	transcript	20780661	20781403	.	+	.	ID=TCONS_00065021;geneID=XLOC_014005
Unknown	Cufflinks	transcript	20951999	20952654	.	.	.	ID=TCONS_00068989;geneID=XLOC_015659
Unknown	Cufflinks	transcript	20952743	20953575	.	.	.	ID=TCONS_00068990;geneID=XLOC_015660
Unknown	Cufflinks	transcript	20954866	20955351	.	+	.	ID=TCONS_00065023;geneID=XLOC_014007
Unknown	Cufflinks	transcript	21000466	21001175	.	-	.	ID=TCONS_00068303;geneID=XLOC_015131
Unknown	Cufflinks	transcript	21010999	21011780	.	.	.	ID=TCONS_00068991;geneID=XLOC_015661
Unknown	Cufflinks	transcript	21192110	21197913	.	-	.	ID=TCONS_00068313;geneID=XLOC_015133
Unknown	Cufflinks	transcript	21465872	21467666	.	.	.	ID=TCONS_00068997;geneID=XLOC_015667
Unknown	Cufflinks	transcript	21469974	21472636	.	.	.	ID=TCONS_00068998;geneID=XLOC_015668
Unknown	Cufflinks	transcript	21516927	21517712	.	.	.	ID=TCONS_00068999;geneID=XLOC_015669
Unknown	Cufflinks	transcript	21648305	21649161	.	.	.	ID=TCONS_00069002;geneID=XLOC_015672
Unknown	Cufflinks	transcript	21708389	21709328	.	-	.	ID=TCONS_00068328;geneID=XLOC_015140
Unknown	Cufflinks	transcript	21708389	21709338	.	-	.	ID=TCONS_00068329;geneID=XLOC_015140
Unknown	Cufflinks	transcript	21708389	21709345	.	-	.	ID=TCONS_00068330;geneID=XLOC_015140
Unknown	Cufflinks	transcript	21708389	21709345	.	-	.	ID=TCONS_00068331;geneID=XLOC_015140
Unknown	Cufflinks	transcript	21818822	21820559	.	+	.	ID=TCONS_00065047;geneID=XLOC_014017
Unknown	Cufflinks	transcript	21818823	21820559	.	-	.	ID=TCONS_00068335;geneID=XLOC_015144
Unknown	Cufflinks	transcript	22070748	22071412	.	+	.	ID=TCONS_00065055;geneID=XLOC_014020
Unknown	Cufflinks	transcript	22122058	22122628	.	.	.	ID=TCONS_00069004;geneID=XLOC_015674
Unknown	Cufflinks	transcript	22177312	22178551	.	.	.	ID=TCONS_00069005;geneID=XLOC_015675
Unknown	Cufflinks	transcript	22346350	22349424	.	+	.	ID=TCONS_00065064;geneID=XLOC_014024
Unknown	Cufflinks	transcript	22486734	22487611	.	.	.	ID=TCONS_00069007;geneID=XLOC_015677
Unknown	Cufflinks	transcript	22487759	22488172	.	.	.	ID=TCONS_00069008;geneID=XLOC_015678
Unknown	Cufflinks	transcript	22543148	22543817	.	.	.	ID=TCONS_00069009;geneID=XLOC_015679
Unknown	Cufflinks	transcript	22643135	22644496	.	.	.	ID=TCONS_00069010;geneID=XLOC_015680
Unknown	Cufflinks	transcript	23106963	23107694	.	.	.	ID=TCONS_00069011;geneID=XLOC_015681
Unknown	Cufflinks	transcript	23215087	23215542	.	.	.	ID=TCONS_00069012;geneID=XLOC_015682
Unknown	Cufflinks	transcript	23226389	23226896	.	.	.	ID=TCONS_00069013;geneID=XLOC_015683
Unknown	Cufflinks	transcript	23378482	23379212	.	.	.	ID=TCONS_00069015;geneID=XLOC_015685
Unknown	Cufflinks	transcript	23449184	23449693	.	.	.	ID=TCONS_00069016;geneID=XLOC_015686
Unknown	Cufflinks	transcript	23471329	23472389	.	.	.	ID=TCONS_00069017;geneID=XLOC_015687
Unknown	Cufflinks	transcript	23570275	23570535	.	.	.	ID=TCONS_00069019;geneID=XLOC_015689
Unknown	Cufflinks	transcript	23721444	23721725	.	.	.	ID=TCONS_00069020;geneID=XLOC_015690
Unknown	Cufflinks	transcript	23845275	23848223	.	-	.	ID=TCONS_00068363;geneID=XLOC_015163
Unknown	Cufflinks	transcript	23962696	23963282	.	-	.	ID=TCONS_00068369;geneID=XLOC_015167
Unknown	Cufflinks	transcript	23962696	23963608	.	-	.	ID=TCONS_00068370;geneID=XLOC_015167
Unknown	Cufflinks	transcript	23962696	23964785	.	-	.	ID=TCONS_00068371;geneID=XLOC_015167
Unknown	Cufflinks	transcript	24136219	24137089	.	.	.	ID=TCONS_00069021;geneID=XLOC_015691
Unknown	Cufflinks	transcript	24137583	24138501	.	.	.	ID=TCONS_00069022;geneID=XLOC_015692
Unknown	Cufflinks	transcript	24263107	24263386	.	.	.	ID=TCONS_00069024;geneID=XLOC_015694
Unknown	Cufflinks	transcript	24574045	24574919	.	.	.	ID=TCONS_00069026;geneID=XLOC_015696
Unknown	Cufflinks	transcript	24618875	24630524	.	+	.	ID=TCONS_00065100;geneID=XLOC_014048
Unknown	Cufflinks	transcript	24794571	24795202	.	.	.	ID=TCONS_00069027;geneID=XLOC_015697
Unknown	Cufflinks	transcript	24827399	24827664	.	.	.	ID=TCONS_00069028;geneID=XLOC_015698
Unknown	Cufflinks	transcript	24851257	24851829	.	.	.	ID=TCONS_00069029;geneID=XLOC_015699
Unknown	Cufflinks	transcript	25315872	25316767	.	.	.	ID=TCONS_00069035;geneID=XLOC_015705
Unknown	Cufflinks	transcript	25361231	25361931	.	.	.	ID=TCONS_00069036;geneID=XLOC_015706
Unknown	Cufflinks	transcript	25601373	25602560	.	.	.	ID=TCONS_00069037;geneID=XLOC_015707
Unknown	Cufflinks	transcript	25886733	25887370	.	.	.	ID=TCONS_00069041;geneID=XLOC_015711
Unknown	Cufflinks	transcript	26159543	26160068	.	.	.	ID=TCONS_00069043;geneID=XLOC_015713
Unknown	Cufflinks	transcript	26194735	26195351	.	.	.	ID=TCONS_00069044;geneID=XLOC_015714
Unknown	Cufflinks	transcript	26296706	26297295	.	.	.	ID=TCONS_00069048;geneID=XLOC_015718
Unknown	Cufflinks	transcript	26297668	26298667	.	+	.	ID=TCONS_00065124;geneID=XLOC_014064
Unknown	Cufflinks	transcript	26357137	26357514	.	.	.	ID=TCONS_00069049;geneID=XLOC_015719
Unknown	Cufflinks	transcript	26389478	26390002	.	.	.	ID=TCONS_00069050;geneID=XLOC_015720
Unknown	Cufflinks	transcript	26390232	26391033	.	.	.	ID=TCONS_00069051;geneID=XLOC_015721
Unknown	Cufflinks	transcript	26413576	26414221	.	.	.	ID=TCONS_00069052;geneID=XLOC_015722
Unknown	Cufflinks	transcript	26461410	26461774	.	.	.	ID=TCONS_00069054;geneID=XLOC_015724
Unknown	Cufflinks	transcript	26523368	26523982	.	.	.	ID=TCONS_00069056;geneID=XLOC_015726
Unknown	Cufflinks	transcript	26680435	26681178	.	.	.	ID=TCONS_00069057;geneID=XLOC_015727
Unknown	Cufflinks	transcript	26721473	26721839	.	.	.	ID=TCONS_00069058;geneID=XLOC_015728
Unknown	Cufflinks	transcript	26731931	26732198	.	.	.	ID=TCONS_00069059;geneID=XLOC_015729
Unknown	Cufflinks	transcript	26857003	26858087	.	-	.	ID=TCONS_00068413;geneID=XLOC_015191
Unknown	Cufflinks	transcript	26958691	26959508	.	.	.	ID=TCONS_00069061;geneID=XLOC_015731
Unknown	Cufflinks	transcript	27248207	27249495	.	+	.	ID=TCONS_00065140;geneID=XLOC_014077
Unknown	Cufflinks	transcript	27564398	27565507	.	.	.	ID=TCONS_00069063;geneID=XLOC_015733
Unknown	Cufflinks	transcript	27660336	27661184	.	-	.	ID=TCONS_00068441;geneID=XLOC_015201
Unknown	Cufflinks	transcript	27747538	27747997	.	.	.	ID=TCONS_00069065;geneID=XLOC_015735
Unknown	Cufflinks	transcript	27858752	27860362	.	+	.	ID=TCONS_00065151;geneID=XLOC_014086
Unknown	Cufflinks	transcript	27932291	27933194	.	.	.	ID=TCONS_00069072;geneID=XLOC_015742
Unknown	Cufflinks	transcript	28134083	28135249	.	.	.	ID=TCONS_00069074;geneID=XLOC_015744
Unknown	Cufflinks	transcript	28290695	28292650	.	-	.	ID=TCONS_00068454;geneID=XLOC_015210
Unknown	Cufflinks	transcript	28596610	28597380	.	.	.	ID=TCONS_00069076;geneID=XLOC_015746
Unknown	Cufflinks	transcript	28810686	28811155	.	.	.	ID=TCONS_00069080;geneID=XLOC_015750
Unknown	Cufflinks	transcript	28908733	28909341	.	.	.	ID=TCONS_00069081;geneID=XLOC_015751
Unknown	Cufflinks	transcript	28909590	28910586	.	+	.	ID=TCONS_00065177;geneID=XLOC_014102
Unknown	Cufflinks	transcript	28909856	28910586	.	+	.	ID=TCONS_00065178;geneID=XLOC_014102
Unknown	Cufflinks	transcript	28909865	28910586	.	+	.	ID=TCONS_00065179;geneID=XLOC_014102
Unknown	Cufflinks	transcript	29052936	29053666	.	.	.	ID=TCONS_00069082;geneID=XLOC_015752
Unknown	Cufflinks	transcript	29131708	29133167	.	.	.	ID=TCONS_00069083;geneID=XLOC_015753
Unknown	Cufflinks	transcript	29167245	29167998	.	+	.	ID=TCONS_00065187;geneID=XLOC_014104
Unknown	Cufflinks	transcript	29200562	29201223	.	-	.	ID=TCONS_00068475;geneID=XLOC_015223
Unknown	Cufflinks	transcript	29201283	29202747	.	+	.	ID=TCONS_00065188;geneID=XLOC_014105
Unknown	Cufflinks	transcript	29259629	29260327	.	+	.	ID=TCONS_00065189;geneID=XLOC_014106
Unknown	Cufflinks	transcript	29339374	29340006	.	.	.	ID=TCONS_00069085;geneID=XLOC_015755
Unknown	Cufflinks	transcript	29467571	29468258	.	.	.	ID=TCONS_00069087;geneID=XLOC_015757
Unknown	Cufflinks	transcript	29469562	29470211	.	.	.	ID=TCONS_00069088;geneID=XLOC_015758
Unknown	Cufflinks	transcript	29626015	29627109	.	.	.	ID=TCONS_00069089;geneID=XLOC_015759
Unknown	Cufflinks	transcript	29797681	29799988	.	-	.	ID=TCONS_00068488;geneID=XLOC_015230
Unknown	Cufflinks	transcript	30010703	30011284	.	.	.	ID=TCONS_00069091;geneID=XLOC_015761
Unknown	Cufflinks	transcript	30150839	30151553	.	+	.	ID=TCONS_00065230;geneID=XLOC_014120
Unknown	Cufflinks	transcript	30151683	30152142	.	.	.	ID=TCONS_00069092;geneID=XLOC_015762
Unknown	Cufflinks	transcript	30360227	30360731	.	.	.	ID=TCONS_00069095;geneID=XLOC_015765
Unknown	Cufflinks	transcript	30465202	30465771	.	.	.	ID=TCONS_00069097;geneID=XLOC_015767
Unknown	Cufflinks	transcript	30566236	30566890	.	.	.	ID=TCONS_00069098;geneID=XLOC_015768
Unknown	Cufflinks	transcript	30680870	30681397	.	.	.	ID=TCONS_00069102;geneID=XLOC_015772
Unknown	Cufflinks	transcript	30963842	30964597	.	.	.	ID=TCONS_00069104;geneID=XLOC_015774
Unknown	Cufflinks	transcript	30992943	30993374	.	+	.	ID=TCONS_00065238;geneID=XLOC_014126
Unknown	Cufflinks	transcript	31038765	31039505	.	.	.	ID=TCONS_00069105;geneID=XLOC_015775
Unknown	Cufflinks	transcript	31179204	31179428	.	.	.	ID=TCONS_00069107;geneID=XLOC_015777
Unknown	Cufflinks	transcript	31440291	31441115	.	+	.	ID=TCONS_00065242;geneID=XLOC_014129
Unknown	Cufflinks	transcript	31452871	31453246	.	-	.	ID=TCONS_00068518;geneID=XLOC_015243
Unknown	Cufflinks	transcript	31512914	31513973	.	.	.	ID=TCONS_00069109;geneID=XLOC_015779
Unknown	Cufflinks	transcript	31569344	31570369	.	.	.	ID=TCONS_00069110;geneID=XLOC_015780
Unknown	Cufflinks	transcript	31679772	31680323	.	+	.	ID=TCONS_00065247;geneID=XLOC_014132
Unknown	Cufflinks	transcript	31703131	31703685	.	.	.	ID=TCONS_00069111;geneID=XLOC_015781
Unknown	Cufflinks	transcript	31884657	31885778	.	.	.	ID=TCONS_00069114;geneID=XLOC_015784
Unknown	Cufflinks	transcript	32045599	32045828	.	.	.	ID=TCONS_00069115;geneID=XLOC_015785
Unknown	Cufflinks	transcript	32115453	32115774	.	.	.	ID=TCONS_00069117;geneID=XLOC_015787
Unknown	Cufflinks	transcript	32405223	32406256	.	.	.	ID=TCONS_00069121;geneID=XLOC_015791
Unknown	Cufflinks	transcript	32428299	32429472	.	.	.	ID=TCONS_00069122;geneID=XLOC_015792
Unknown	Cufflinks	transcript	32451101	32452200	.	.	.	ID=TCONS_00069123;geneID=XLOC_015793
Unknown	Cufflinks	transcript	32814385	32814805	.	.	.	ID=TCONS_00069129;geneID=XLOC_015799
Unknown	Cufflinks	transcript	32895027	32895951	.	.	.	ID=TCONS_00069130;geneID=XLOC_015800
Unknown	Cufflinks	transcript	33098423	33099270	.	.	.	ID=TCONS_00069132;geneID=XLOC_015802
Unknown	Cufflinks	transcript	33111215	33111551	.	+	.	ID=TCONS_00065259;geneID=XLOC_014142
Unknown	Cufflinks	transcript	33138379	33138724	.	.	.	ID=TCONS_00069133;geneID=XLOC_015803
Unknown	Cufflinks	transcript	33138873	33139193	.	.	.	ID=TCONS_00069134;geneID=XLOC_015804
Unknown	Cufflinks	transcript	33157221	33157618	.	.	.	ID=TCONS_00069135;geneID=XLOC_015805
Unknown	Cufflinks	transcript	33237486	33239485	.	-	.	ID=TCONS_00068540;geneID=XLOC_015258
Unknown	Cufflinks	transcript	33384186	33385036	.	.	.	ID=TCONS_00069137;geneID=XLOC_015807
Unknown	Cufflinks	transcript	33450857	33453684	.	+	.	ID=TCONS_00065271;geneID=XLOC_014149
Unknown	Cufflinks	transcript	33452858	33453853	.	+	.	ID=TCONS_00065272;geneID=XLOC_014149
Unknown	Cufflinks	transcript	33482357	33482709	.	.	.	ID=TCONS_00069138;geneID=XLOC_015808
Unknown	Cufflinks	transcript	33483745	33484525	.	+	.	ID=TCONS_00065273;geneID=XLOC_014150
Unknown	Cufflinks	transcript	33522832	33524384	.	+	.	ID=TCONS_00065274;geneID=XLOC_014151
Unknown	Cufflinks	transcript	33522832	33524384	.	+	.	ID=TCONS_00065275;geneID=XLOC_014151
Unknown	Cufflinks	transcript	33574622	33575417	.	-	.	ID=TCONS_00068542;geneID=XLOC_015260
Unknown	Cufflinks	transcript	33574622	33575458	.	-	.	ID=TCONS_00068543;geneID=XLOC_015260
Unknown	Cufflinks	transcript	33574622	33575464	.	-	.	ID=TCONS_00068544;geneID=XLOC_015260
Unknown	Cufflinks	transcript	33633203	33633505	.	.	.	ID=TCONS_00069140;geneID=XLOC_015810
Unknown	Cufflinks	transcript	33704429	33705585	.	-	.	ID=TCONS_00068546;geneID=XLOC_015262
Unknown	Cufflinks	transcript	33727609	33728513	.	.	.	ID=TCONS_00069142;geneID=XLOC_015812
Unknown	Cufflinks	transcript	33919704	33920724	.	.	.	ID=TCONS_00069143;geneID=XLOC_015813
Unknown	Cufflinks	transcript	34020997	34022440	.	.	.	ID=TCONS_00069144;geneID=XLOC_015814
Unknown	Cufflinks	transcript	34087606	34088213	.	.	.	ID=TCONS_00069145;geneID=XLOC_015815
Unknown	Cufflinks	transcript	34345601	34346003	.	.	.	ID=TCONS_00069148;geneID=XLOC_015818
Unknown	Cufflinks	transcript	34378122	34379847	.	.	.	ID=TCONS_00069150;geneID=XLOC_015820
Unknown	Cufflinks	transcript	34380469	34380722	.	.	.	ID=TCONS_00069151;geneID=XLOC_015821
Unknown	Cufflinks	transcript	34422695	34423082	.	.	.	ID=TCONS_00069153;geneID=XLOC_015823
Unknown	Cufflinks	transcript	34542322	34542582	.	.	.	ID=TCONS_00069156;geneID=XLOC_015826
Unknown	Cufflinks	transcript	34641509	34642969	.	-	.	ID=TCONS_00068553;geneID=XLOC_015269
Unknown	Cufflinks	transcript	34959081	34959856	.	+	.	ID=TCONS_00065387;geneID=XLOC_014173
Unknown	Cufflinks	transcript	34969916	34970943	.	.	.	ID=TCONS_00069160;geneID=XLOC_015830
Unknown	Cufflinks	transcript	35017435	35017887	.	.	.	ID=TCONS_00069161;geneID=XLOC_015831
Unknown	Cufflinks	transcript	35126854	35128721	.	-	.	ID=TCONS_00068576;geneID=XLOC_015284
Unknown	Cufflinks	transcript	35162671	35163286	.	.	.	ID=TCONS_00069164;geneID=XLOC_015834
Unknown	Cufflinks	transcript	35165925	35166326	.	.	.	ID=TCONS_00069165;geneID=XLOC_015835
Unknown	Cufflinks	transcript	35166415	35167103	.	.	.	ID=TCONS_00069166;geneID=XLOC_015836
Unknown	Cufflinks	transcript	35345345	35349716	.	-	.	ID=TCONS_00068580;geneID=XLOC_015287
Unknown	Cufflinks	transcript	35345345	35350078	.	-	.	ID=TCONS_00068581;geneID=XLOC_015287
Unknown	Cufflinks	transcript	35345345	35350461	.	-	.	ID=TCONS_00068582;geneID=XLOC_015287
Unknown	Cufflinks	transcript	35345345	35350737	.	-	.	ID=TCONS_00068583;geneID=XLOC_015287
Unknown	Cufflinks	transcript	35475453	35475885	.	.	.	ID=TCONS_00069167;geneID=XLOC_015837
Unknown	Cufflinks	transcript	35488404	35489959	.	.	.	ID=TCONS_00069168;geneID=XLOC_015838
Unknown	Cufflinks	transcript	35502936	35504234	.	-	.	ID=TCONS_00068589;geneID=XLOC_015290
Unknown	Cufflinks	transcript	35552578	35554031	.	.	.	ID=TCONS_00069169;geneID=XLOC_015839
Unknown	Cufflinks	transcript	35564788	35565059	.	.	.	ID=TCONS_00069170;geneID=XLOC_015840
Unknown	Cufflinks	transcript	35802541	35803384	.	+	.	ID=TCONS_00065393;geneID=XLOC_014178
Unknown	Cufflinks	transcript	36005250	36006430	.	+	.	ID=TCONS_00065396;geneID=XLOC_014181
Unknown	Cufflinks	transcript	36005250	36006430	.	+	.	ID=TCONS_00065397;geneID=XLOC_014181
Unknown	Cufflinks	transcript	36005250	36006430	.	+	.	ID=TCONS_00065398;geneID=XLOC_014181
Unknown	Cufflinks	transcript	36005252	36006430	.	+	.	ID=TCONS_00065399;geneID=XLOC_014181
Unknown	Cufflinks	transcript	36119186	36120350	.	.	.	ID=TCONS_00069174;geneID=XLOC_015844
Unknown	Cufflinks	transcript	36167461	36168036	.	.	.	ID=TCONS_00069176;geneID=XLOC_015846
Unknown	Cufflinks	transcript	36449044	36449741	.	.	.	ID=TCONS_00069177;geneID=XLOC_015847
Unknown	Cufflinks	transcript	36511157	36512055	.	.	.	ID=TCONS_00069178;geneID=XLOC_015848
Unknown	Cufflinks	transcript	36566901	36567243	.	.	.	ID=TCONS_00069179;geneID=XLOC_015849
Unknown	Cufflinks	transcript	36673573	36674228	.	.	.	ID=TCONS_00069181;geneID=XLOC_015851
Unknown	Cufflinks	transcript	36729184	36729897	.	.	.	ID=TCONS_00069182;geneID=XLOC_015852
Unknown	Cufflinks	transcript	37049715	37051324	.	.	.	ID=TCONS_00069184;geneID=XLOC_015854
Unknown	Cufflinks	transcript	37313680	37314995	.	.	.	ID=TCONS_00069187;geneID=XLOC_015857
Unknown	Cufflinks	transcript	37499402	37500780	.	.	.	ID=TCONS_00069190;geneID=XLOC_015860
Unknown	Cufflinks	transcript	37510914	37512477	.	.	.	ID=TCONS_00069191;geneID=XLOC_015861
Unknown	Cufflinks	transcript	37534018	37534992	.	.	.	ID=TCONS_00069192;geneID=XLOC_015862
Unknown	Cufflinks	transcript	37671091	37671703	.	.	.	ID=TCONS_00069193;geneID=XLOC_015863
Unknown	Cufflinks	transcript	37682409	37683307	.	.	.	ID=TCONS_00069194;geneID=XLOC_015864
Unknown	Cufflinks	transcript	37693312	37693831	.	.	.	ID=TCONS_00069195;geneID=XLOC_015865
Unknown	Cufflinks	transcript	37738556	37739232	.	.	.	ID=TCONS_00069196;geneID=XLOC_015866
Unknown	Cufflinks	transcript	38093619	38094488	.	.	.	ID=TCONS_00069199;geneID=XLOC_015869
Unknown	Cufflinks	transcript	38220337	38221109	.	.	.	ID=TCONS_00069200;geneID=XLOC_015870
Unknown	Cufflinks	transcript	38243993	38244638	.	.	.	ID=TCONS_00069201;geneID=XLOC_015871
Unknown	Cufflinks	transcript	38463510	38464254	.	.	.	ID=TCONS_00069202;geneID=XLOC_015872
Unknown	Cufflinks	transcript	38510776	38511796	.	+	.	ID=TCONS_00065428;geneID=XLOC_014202
Unknown	Cufflinks	transcript	38510848	38511796	.	+	.	ID=TCONS_00065429;geneID=XLOC_014202
Unknown	Cufflinks	transcript	38685885	38686769	.	-	.	ID=TCONS_00068644;geneID=XLOC_015322
Unknown	Cufflinks	transcript	38719912	38721780	.	+	.	ID=TCONS_00065431;geneID=XLOC_014203
Unknown	Cufflinks	transcript	38833912	38834181	.	.	.	ID=TCONS_00069206;geneID=XLOC_015876
Unknown	Cufflinks	transcript	38990270	38990922	.	.	.	ID=TCONS_00069207;geneID=XLOC_015877
Unknown	Cufflinks	transcript	39012317	39012809	.	.	.	ID=TCONS_00069208;geneID=XLOC_015878
Unknown	Cufflinks	transcript	39123524	39124076	.	.	.	ID=TCONS_00069211;geneID=XLOC_015881
Unknown	Cufflinks	transcript	39269442	39269807	.	.	.	ID=TCONS_00069212;geneID=XLOC_015882
Unknown	Cufflinks	transcript	39270420	39270709	.	-	.	ID=TCONS_00068654;geneID=XLOC_015330
Unknown	Cufflinks	transcript	39523270	39524515	.	.	.	ID=TCONS_00069215;geneID=XLOC_015885
Unknown	Cufflinks	transcript	39602950	39604357	.	.	.	ID=TCONS_00069216;geneID=XLOC_015886
Unknown	Cufflinks	transcript	39615021	39615410	.	.	.	ID=TCONS_00069217;geneID=XLOC_015887
Unknown	Cufflinks	transcript	39615509	39616770	.	-	.	ID=TCONS_00068656;geneID=XLOC_015332
Unknown	Cufflinks	transcript	39655399	39656281	.	+	.	ID=TCONS_00065444;geneID=XLOC_014213
Unknown	Cufflinks	transcript	39764411	39764684	.	.	.	ID=TCONS_00069219;geneID=XLOC_015889
Unknown	Cufflinks	transcript	39775511	39775796	.	.	.	ID=TCONS_00069220;geneID=XLOC_015890
Unknown	Cufflinks	transcript	39775889	39776774	.	.	.	ID=TCONS_00069221;geneID=XLOC_015891
Unknown	Cufflinks	transcript	39977795	39978398	.	.	.	ID=TCONS_00069224;geneID=XLOC_015894
Unknown	Cufflinks	transcript	40211021	40211885	.	.	.	ID=TCONS_00069226;geneID=XLOC_015896
Unknown	Cufflinks	transcript	40759223	40759570	.	.	.	ID=TCONS_00069230;geneID=XLOC_015900
Unknown	Cufflinks	transcript	41183748	41184052	.	+	.	ID=TCONS_00065480;geneID=XLOC_014235
