# Supplementary material for: Comparative analysis of lincRNA in insect species
Source: BMC Evol Biol. 2017 Jul 3;17:155. doi: 10.1186/s12862-017-0985-0 (PMC5494802; doi:10.1186/s12862-017-0985-0)
Supplement: Supplementary file 5 — Annotations of N.vitripennis lincRNAs. (GFF 179 kb) [file 12862_2017_985_MOESM5_ESM.gff]

1	Cufflinks	transcript	34117	35151	.	.	.	ID=TCONS_00005064;geneID=XLOC_002651
1	Cufflinks	transcript	314881	315008	.	.	.	ID=TCONS_00005065;geneID=XLOC_002652
1	Cufflinks	transcript	319423	319730	.	.	.	ID=TCONS_00005066;geneID=XLOC_002653
1	Cufflinks	transcript	359723	360364	.	.	.	ID=TCONS_00005067;geneID=XLOC_002654
1	Cufflinks	transcript	394439	395101	.	.	.	ID=TCONS_00005068;geneID=XLOC_002655
1	Cufflinks	transcript	395158	395798	.	.	.	ID=TCONS_00005069;geneID=XLOC_002656
1	Cufflinks	transcript	528632	528902	.	.	.	ID=TCONS_00005070;geneID=XLOC_002657
1	Cufflinks	transcript	671530	672069	.	.	.	ID=TCONS_00005071;geneID=XLOC_002658
1	Cufflinks	transcript	855206	855846	.	.	.	ID=TCONS_00005072;geneID=XLOC_002659
1	Cufflinks	transcript	858376	859387	.	.	.	ID=TCONS_00005074;geneID=XLOC_002661
1	Cufflinks	transcript	871985	872764	.	.	.	ID=TCONS_00005075;geneID=XLOC_002662
1	Cufflinks	transcript	886855	886985	.	.	.	ID=TCONS_00005076;geneID=XLOC_002663
1	Cufflinks	transcript	1151947	1152249	.	.	.	ID=TCONS_00005077;geneID=XLOC_002664
1	Cufflinks	transcript	1247620	1248171	.	.	.	ID=TCONS_00005078;geneID=XLOC_002665
1	Cufflinks	transcript	1248224	1248829	.	.	.	ID=TCONS_00005079;geneID=XLOC_002666
1	Cufflinks	transcript	1248914	1250831	.	.	.	ID=TCONS_00005080;geneID=XLOC_002667
1	Cufflinks	transcript	1736199	1745789	.	+	.	ID=TCONS_00000187;geneID=XLOC_000095
1	Cufflinks	transcript	1764388	1764736	.	.	.	ID=TCONS_00005081;geneID=XLOC_002668
1	Cufflinks	transcript	1765737	1766198	.	.	.	ID=TCONS_00005082;geneID=XLOC_002669
1	Cufflinks	transcript	1772322	1772927	.	.	.	ID=TCONS_00005083;geneID=XLOC_002670
1	Cufflinks	transcript	1773024	1773382	.	.	.	ID=TCONS_00005084;geneID=XLOC_002671
1	Cufflinks	transcript	1773537	1773820	.	.	.	ID=TCONS_00005085;geneID=XLOC_002672
1	Cufflinks	transcript	1774386	1775724	.	.	.	ID=TCONS_00005086;geneID=XLOC_002673
1	Cufflinks	transcript	1786836	1787125	.	.	.	ID=TCONS_00005087;geneID=XLOC_002674
1	Cufflinks	transcript	1805960	1806434	.	.	.	ID=TCONS_00005088;geneID=XLOC_002675
1	Cufflinks	transcript	1902351	1907195	.	+	.	ID=TCONS_00000200;geneID=XLOC_000100
1	Cufflinks	transcript	1907402	1909743	.	.	.	ID=TCONS_00005089;geneID=XLOC_002676
1	Cufflinks	transcript	2079478	2080057	.	.	.	ID=TCONS_00005090;geneID=XLOC_002677
1	Cufflinks	transcript	2080588	2081930	.	.	.	ID=TCONS_00005091;geneID=XLOC_002678
1	Cufflinks	transcript	2082087	2082273	.	.	.	ID=TCONS_00005092;geneID=XLOC_002679
1	Cufflinks	transcript	2104183	2104416	.	.	.	ID=TCONS_00005093;geneID=XLOC_002680
1	Cufflinks	transcript	2104562	2105330	.	.	.	ID=TCONS_00005094;geneID=XLOC_002681
1	Cufflinks	transcript	2332079	2337896	.	.	.	ID=TCONS_00005095;geneID=XLOC_002682
1	Cufflinks	transcript	2471701	2472355	.	.	.	ID=TCONS_00005096;geneID=XLOC_002683
1	Cufflinks	transcript	2987256	2988723	.	.	.	ID=TCONS_00005097;geneID=XLOC_002684
1	Cufflinks	transcript	2988804	2989125	.	.	.	ID=TCONS_00005098;geneID=XLOC_002685
1	Cufflinks	transcript	2989375	2990721	.	.	.	ID=TCONS_00005099;geneID=XLOC_002686
1	Cufflinks	transcript	3000300	3001871	.	+	.	ID=TCONS_00000343;geneID=XLOC_000188
1	Cufflinks	transcript	3017677	3018427	.	.	.	ID=TCONS_00005100;geneID=XLOC_002687
1	Cufflinks	transcript	3031355	3031668	.	.	.	ID=TCONS_00005101;geneID=XLOC_002688
1	Cufflinks	transcript	3165309	3165472	.	.	.	ID=TCONS_00005102;geneID=XLOC_002689
1	Cufflinks	transcript	3165564	3166470	.	.	.	ID=TCONS_00005103;geneID=XLOC_002690
1	Cufflinks	transcript	3167130	3167337	.	.	.	ID=TCONS_00005104;geneID=XLOC_002691
1	Cufflinks	transcript	3183315	3183745	.	.	.	ID=TCONS_00005105;geneID=XLOC_002692
1	Cufflinks	transcript	3184430	3185585	.	.	.	ID=TCONS_00005106;geneID=XLOC_002693
1	Cufflinks	transcript	3185740	3186345	.	.	.	ID=TCONS_00005107;geneID=XLOC_002694
1	Cufflinks	transcript	3241345	3242333	.	.	.	ID=TCONS_00005108;geneID=XLOC_002695
1	Cufflinks	transcript	3243767	3245586	.	.	.	ID=TCONS_00005109;geneID=XLOC_002696
1	Cufflinks	transcript	3372620	3373417	.	.	.	ID=TCONS_00005110;geneID=XLOC_002697
1	Cufflinks	transcript	3503550	3508458	.	+	.	ID=TCONS_00000411;geneID=XLOC_000222
1	Cufflinks	transcript	3522437	3522978	.	.	.	ID=TCONS_00005111;geneID=XLOC_002698
1	Cufflinks	transcript	3523033	3524604	.	.	.	ID=TCONS_00005112;geneID=XLOC_002699
1	Cufflinks	transcript	3564467	3565560	.	.	.	ID=TCONS_00005113;geneID=XLOC_002700
1	Cufflinks	transcript	3588084	3588846	.	.	.	ID=TCONS_00005114;geneID=XLOC_002701
1	Cufflinks	transcript	3589511	3590557	.	-	.	ID=TCONS_00003012;geneID=XLOC_001589
1	Cufflinks	transcript	3619644	3620252	.	.	.	ID=TCONS_00005115;geneID=XLOC_002702
1	Cufflinks	transcript	3638168	3638640	.	.	.	ID=TCONS_00005116;geneID=XLOC_002703
1	Cufflinks	transcript	4264670	4266129	.	.	.	ID=TCONS_00005117;geneID=XLOC_002704
1	Cufflinks	transcript	4267346	4268095	.	.	.	ID=TCONS_00005118;geneID=XLOC_002705
1	Cufflinks	transcript	4513633	4514421	.	-	.	ID=TCONS_00003113;geneID=XLOC_001639
1	Cufflinks	transcript	4663119	4664514	.	+	.	ID=TCONS_00000534;geneID=XLOC_000288
1	Cufflinks	transcript	4664890	4665117	.	.	.	ID=TCONS_00005119;geneID=XLOC_002706
1	Cufflinks	transcript	4665299	4665908	.	.	.	ID=TCONS_00005120;geneID=XLOC_002707
1	Cufflinks	transcript	4822623	4824090	.	.	.	ID=TCONS_00005121;geneID=XLOC_002708
1	Cufflinks	transcript	4850374	4850751	.	.	.	ID=TCONS_00005122;geneID=XLOC_002709
1	Cufflinks	transcript	4851149	4851576	.	.	.	ID=TCONS_00005123;geneID=XLOC_002710
1	Cufflinks	transcript	4851832	4852052	.	.	.	ID=TCONS_00005124;geneID=XLOC_002711
1	Cufflinks	transcript	4860215	4860418	.	.	.	ID=TCONS_00005125;geneID=XLOC_002712
1	Cufflinks	transcript	4903505	4904557	.	.	.	ID=TCONS_00005126;geneID=XLOC_002713
1	Cufflinks	transcript	4906674	4908431	.	.	.	ID=TCONS_00005127;geneID=XLOC_002714
1	Cufflinks	transcript	4908534	4910655	.	.	.	ID=TCONS_00005128;geneID=XLOC_002715
1	Cufflinks	transcript	4910769	4911085	.	.	.	ID=TCONS_00005129;geneID=XLOC_002716
1	Cufflinks	transcript	5282290	5288206	.	.	.	ID=TCONS_00005130;geneID=XLOC_002717
1	Cufflinks	transcript	5288271	5295968	.	.	.	ID=TCONS_00005131;geneID=XLOC_002718
1	Cufflinks	transcript	5296232	5296574	.	.	.	ID=TCONS_00005132;geneID=XLOC_002719
1	Cufflinks	transcript	5296668	5296993	.	.	.	ID=TCONS_00005133;geneID=XLOC_002720
1	Cufflinks	transcript	5297090	5297987	.	.	.	ID=TCONS_00005134;geneID=XLOC_002721
1	Cufflinks	transcript	5298454	5299116	.	.	.	ID=TCONS_00005135;geneID=XLOC_002722
1	Cufflinks	transcript	5299937	5300903	.	.	.	ID=TCONS_00005136;geneID=XLOC_002723
1	Cufflinks	transcript	5300964	5301703	.	.	.	ID=TCONS_00005137;geneID=XLOC_002724
1	Cufflinks	transcript	5301773	5303604	.	.	.	ID=TCONS_00005138;geneID=XLOC_002725
1	Cufflinks	transcript	5303658	5304831	.	.	.	ID=TCONS_00005139;geneID=XLOC_002726
1	Cufflinks	transcript	5568053	5568539	.	.	.	ID=TCONS_00005140;geneID=XLOC_002727
1	Cufflinks	transcript	5607569	5608061	.	.	.	ID=TCONS_00005141;geneID=XLOC_002728
1	Cufflinks	transcript	5608355	5613464	.	.	.	ID=TCONS_00005142;geneID=XLOC_002729
1	Cufflinks	transcript	5616988	5617397	.	.	.	ID=TCONS_00005143;geneID=XLOC_002730
1	Cufflinks	transcript	5617458	5617876	.	.	.	ID=TCONS_00005144;geneID=XLOC_002731
1	Cufflinks	transcript	5618246	5618509	.	.	.	ID=TCONS_00005145;geneID=XLOC_002732
1	Cufflinks	transcript	5619782	5621088	.	.	.	ID=TCONS_00005146;geneID=XLOC_002733
1	Cufflinks	transcript	5623878	5624220	.	.	.	ID=TCONS_00005147;geneID=XLOC_002734
1	Cufflinks	transcript	5624857	5625453	.	.	.	ID=TCONS_00005148;geneID=XLOC_002735
1	Cufflinks	transcript	5625582	5628393	.	.	.	ID=TCONS_00005149;geneID=XLOC_002736
1	Cufflinks	transcript	5702397	5707820	.	+	.	ID=TCONS_00000652;geneID=XLOC_000353
1	Cufflinks	transcript	5702397	5716177	.	+	.	ID=TCONS_00000653;geneID=XLOC_000353
1	Cufflinks	transcript	5702397	5716177	.	+	.	ID=TCONS_00000654;geneID=XLOC_000353
1	Cufflinks	transcript	5776641	5777117	.	.	.	ID=TCONS_00005150;geneID=XLOC_002737
1	Cufflinks	transcript	5796690	5797549	.	.	.	ID=TCONS_00005151;geneID=XLOC_002738
1	Cufflinks	transcript	5813961	5814333	.	.	.	ID=TCONS_00005152;geneID=XLOC_002739
1	Cufflinks	transcript	5826052	5826955	.	-	.	ID=TCONS_00003246;geneID=XLOC_001713
1	Cufflinks	transcript	5844925	5845542	.	.	.	ID=TCONS_00005153;geneID=XLOC_002740
1	Cufflinks	transcript	5846320	5846474	.	.	.	ID=TCONS_00005154;geneID=XLOC_002741
1	Cufflinks	transcript	5847663	5848248	.	.	.	ID=TCONS_00005155;geneID=XLOC_002742
1	Cufflinks	transcript	5848667	5848917	.	.	.	ID=TCONS_00005156;geneID=XLOC_002743
1	Cufflinks	transcript	5900108	5900370	.	.	.	ID=TCONS_00005157;geneID=XLOC_002744
1	Cufflinks	transcript	6601342	6610131	.	+	.	ID=TCONS_00000755;geneID=XLOC_000417
1	Cufflinks	transcript	6603388	6610131	.	+	.	ID=TCONS_00000756;geneID=XLOC_000417
1	Cufflinks	transcript	6640898	6641724	.	.	.	ID=TCONS_00005158;geneID=XLOC_002745
1	Cufflinks	transcript	6646469	6647849	.	.	.	ID=TCONS_00005159;geneID=XLOC_002746
1	Cufflinks	transcript	6766077	6766485	.	.	.	ID=TCONS_00005161;geneID=XLOC_002748
1	Cufflinks	transcript	6873347	6873749	.	.	.	ID=TCONS_00005162;geneID=XLOC_002749
1	Cufflinks	transcript	6873858	6874218	.	-	.	ID=TCONS_00003333;geneID=XLOC_001765
1	Cufflinks	transcript	6969311	6969551	.	.	.	ID=TCONS_00005163;geneID=XLOC_002750
1	Cufflinks	transcript	6969893	6971513	.	.	.	ID=TCONS_00005164;geneID=XLOC_002751
1	Cufflinks	transcript	6971663	6971910	.	.	.	ID=TCONS_00005165;geneID=XLOC_002752
1	Cufflinks	transcript	7330207	7333399	.	.	.	ID=TCONS_00005166;geneID=XLOC_002753
1	Cufflinks	transcript	7338159	7339086	.	+	.	ID=TCONS_00000835;geneID=XLOC_000450
1	Cufflinks	transcript	7616866	7617127	.	.	.	ID=TCONS_00005167;geneID=XLOC_002754
1	Cufflinks	transcript	7934088	7934718	.	.	.	ID=TCONS_00005168;geneID=XLOC_002755
1	Cufflinks	transcript	7934843	7935224	.	.	.	ID=TCONS_00005169;geneID=XLOC_002756
1	Cufflinks	transcript	7935634	7935873	.	.	.	ID=TCONS_00005170;geneID=XLOC_002757
1	Cufflinks	transcript	8515203	8515594	.	.	.	ID=TCONS_00005171;geneID=XLOC_002758
1	Cufflinks	transcript	8515707	8516436	.	.	.	ID=TCONS_00005172;geneID=XLOC_002759
1	Cufflinks	transcript	9115078	9116965	.	.	.	ID=TCONS_00005173;geneID=XLOC_002760
1	Cufflinks	transcript	9483960	9485795	.	.	.	ID=TCONS_00005174;geneID=XLOC_002761
1	Cufflinks	transcript	9486762	9487458	.	.	.	ID=TCONS_00005175;geneID=XLOC_002762
1	Cufflinks	transcript	9650381	9652000	.	-	.	ID=TCONS_00003462;geneID=XLOC_001827
1	Cufflinks	transcript	9651031	9651999	.	+	.	ID=TCONS_00000979;geneID=XLOC_000515
1	Cufflinks	transcript	9829082	9829865	.	+	.	ID=TCONS_00001004;geneID=XLOC_000533
1	Cufflinks	transcript	9830786	9832017	.	.	.	ID=TCONS_00005177;geneID=XLOC_002764
1	Cufflinks	transcript	10291529	10292213	.	-	.	ID=TCONS_00003517;geneID=XLOC_001851
1	Cufflinks	transcript	10312342	10315219	.	-	.	ID=TCONS_00003518;geneID=XLOC_001852
1	Cufflinks	transcript	10366974	10368066	.	.	.	ID=TCONS_00005178;geneID=XLOC_002765
1	Cufflinks	transcript	10588503	10588731	.	.	.	ID=TCONS_00005179;geneID=XLOC_002766
1	Cufflinks	transcript	10588863	10589032	.	.	.	ID=TCONS_00005180;geneID=XLOC_002767
1	Cufflinks	transcript	10589162	10589911	.	.	.	ID=TCONS_00005181;geneID=XLOC_002768
1	Cufflinks	transcript	10717638	10718079	.	.	.	ID=TCONS_00005182;geneID=XLOC_002769
1	Cufflinks	transcript	11168019	11168154	.	.	.	ID=TCONS_00005183;geneID=XLOC_002770
1	Cufflinks	transcript	11244732	11245327	.	.	.	ID=TCONS_00005184;geneID=XLOC_002771
1	Cufflinks	transcript	11255160	11255354	.	.	.	ID=TCONS_00005185;geneID=XLOC_002772
1	Cufflinks	transcript	11711082	11711771	.	.	.	ID=TCONS_00005186;geneID=XLOC_002773
1	Cufflinks	transcript	11916574	11916810	.	.	.	ID=TCONS_00005187;geneID=XLOC_002774
1	Cufflinks	transcript	12219956	12220316	.	-	.	ID=TCONS_00003616;geneID=XLOC_001908
1	Cufflinks	transcript	12234679	12235555	.	.	.	ID=TCONS_00005188;geneID=XLOC_002775
1	Cufflinks	transcript	12252461	12252596	.	+	.	ID=TCONS_00001139;geneID=XLOC_000615
1	Cufflinks	transcript	12252882	12253426	.	+	.	ID=TCONS_00001140;geneID=XLOC_000616
1	Cufflinks	transcript	12285170	12285359	.	.	.	ID=TCONS_00005189;geneID=XLOC_002776
1	Cufflinks	transcript	12328822	12328942	.	.	.	ID=TCONS_00005190;geneID=XLOC_002777
1	Cufflinks	transcript	12504856	12505032	.	.	.	ID=TCONS_00005191;geneID=XLOC_002778
1	Cufflinks	transcript	12505660	12505904	.	.	.	ID=TCONS_00005192;geneID=XLOC_002779
1	Cufflinks	transcript	12506102	12506299	.	.	.	ID=TCONS_00005193;geneID=XLOC_002780
1	Cufflinks	transcript	12726670	12727536	.	+	.	ID=TCONS_00001188;geneID=XLOC_000640
1	Cufflinks	transcript	12919050	12983792	.	-	.	ID=TCONS_00003688;geneID=XLOC_001943
1	Cufflinks	transcript	14220173	14220493	.	.	.	ID=TCONS_00005195;geneID=XLOC_002782
1	Cufflinks	transcript	14331270	14331502	.	.	.	ID=TCONS_00005196;geneID=XLOC_002783
1	Cufflinks	transcript	14344812	14346009	.	.	.	ID=TCONS_00005197;geneID=XLOC_002784
1	Cufflinks	transcript	14346104	14346925	.	.	.	ID=TCONS_00005198;geneID=XLOC_002785
1	Cufflinks	transcript	14347190	14347389	.	.	.	ID=TCONS_00005199;geneID=XLOC_002786
1	Cufflinks	transcript	14347544	14347726	.	.	.	ID=TCONS_00005200;geneID=XLOC_002787
1	Cufflinks	transcript	14347796	14349662	.	.	.	ID=TCONS_00005201;geneID=XLOC_002788
1	Cufflinks	transcript	14587245	14592540	.	+	.	ID=TCONS_00001291;geneID=XLOC_000706
1	Cufflinks	transcript	14703072	14703765	.	.	.	ID=TCONS_00005202;geneID=XLOC_002789
1	Cufflinks	transcript	15133510	15133867	.	.	.	ID=TCONS_00005203;geneID=XLOC_002790
1	Cufflinks	transcript	15219135	15219853	.	.	.	ID=TCONS_00005204;geneID=XLOC_002791
1	Cufflinks	transcript	16101174	16101615	.	.	.	ID=TCONS_00005207;geneID=XLOC_002794
1	Cufflinks	transcript	16167481	16168352	.	.	.	ID=TCONS_00005208;geneID=XLOC_002795
1	Cufflinks	transcript	16890871	16891346	.	.	.	ID=TCONS_00005209;geneID=XLOC_002796
1	Cufflinks	transcript	16974366	16974726	.	.	.	ID=TCONS_00005210;geneID=XLOC_002797
1	Cufflinks	transcript	16974930	16975714	.	.	.	ID=TCONS_00005211;geneID=XLOC_002798
1	Cufflinks	transcript	17247233	17248040	.	.	.	ID=TCONS_00005212;geneID=XLOC_002799
1	Cufflinks	transcript	17249047	17249603	.	.	.	ID=TCONS_00005213;geneID=XLOC_002800
1	Cufflinks	transcript	17249705	17253010	.	.	.	ID=TCONS_00005214;geneID=XLOC_002801
1	Cufflinks	transcript	17609069	17609565	.	-	.	ID=TCONS_00003909;geneID=XLOC_002062
1	Cufflinks	transcript	17665409	17665610	.	.	.	ID=TCONS_00005215;geneID=XLOC_002802
1	Cufflinks	transcript	17737491	17737897	.	-	.	ID=TCONS_00003912;geneID=XLOC_002065
1	Cufflinks	transcript	17737491	17740627	.	-	.	ID=TCONS_00003913;geneID=XLOC_002065
1	Cufflinks	transcript	18210023	18210235	.	.	.	ID=TCONS_00005216;geneID=XLOC_002803
1	Cufflinks	transcript	18210627	18211167	.	.	.	ID=TCONS_00005217;geneID=XLOC_002804
1	Cufflinks	transcript	18401432	18402418	.	-	.	ID=TCONS_00003948;geneID=XLOC_002083
1	Cufflinks	transcript	18596875	18597472	.	.	.	ID=TCONS_00005218;geneID=XLOC_002805
1	Cufflinks	transcript	18629954	18630393	.	.	.	ID=TCONS_00005219;geneID=XLOC_002806
1	Cufflinks	transcript	18928217	18928790	.	.	.	ID=TCONS_00005220;geneID=XLOC_002807
1	Cufflinks	transcript	18929224	18929575	.	.	.	ID=TCONS_00005221;geneID=XLOC_002808
1	Cufflinks	transcript	18929810	18930628	.	.	.	ID=TCONS_00005222;geneID=XLOC_002809
1	Cufflinks	transcript	18931499	18931888	.	.	.	ID=TCONS_00005223;geneID=XLOC_002810
1	Cufflinks	transcript	18931965	18932199	.	.	.	ID=TCONS_00005224;geneID=XLOC_002811
1	Cufflinks	transcript	19286216	19286983	.	.	.	ID=TCONS_00005225;geneID=XLOC_002812
1	Cufflinks	transcript	19320567	19320874	.	.	.	ID=TCONS_00005226;geneID=XLOC_002813
1	Cufflinks	transcript	19320963	19321245	.	.	.	ID=TCONS_00005227;geneID=XLOC_002814
1	Cufflinks	transcript	19344488	19344878	.	.	.	ID=TCONS_00005228;geneID=XLOC_002815
1	Cufflinks	transcript	19344987	19345431	.	.	.	ID=TCONS_00005229;geneID=XLOC_002816
1	Cufflinks	transcript	19345870	19346261	.	.	.	ID=TCONS_00005230;geneID=XLOC_002817
1	Cufflinks	transcript	19346385	19346648	.	.	.	ID=TCONS_00005231;geneID=XLOC_002818
1	Cufflinks	transcript	19346768	19347199	.	.	.	ID=TCONS_00005232;geneID=XLOC_002819
1	Cufflinks	transcript	19505263	19505480	.	.	.	ID=TCONS_00005233;geneID=XLOC_002820
1	Cufflinks	transcript	19615239	19617272	.	-	.	ID=TCONS_00004014;geneID=XLOC_002121
1	Cufflinks	transcript	19615239	19617459	.	-	.	ID=TCONS_00004015;geneID=XLOC_002121
1	Cufflinks	transcript	19735024	19735493	.	.	.	ID=TCONS_00005235;geneID=XLOC_002822
1	Cufflinks	transcript	19992793	19993197	.	+	.	ID=TCONS_00001565;geneID=XLOC_000867
1	Cufflinks	transcript	19993387	19994229	.	+	.	ID=TCONS_00001566;geneID=XLOC_000868
1	Cufflinks	transcript	20272063	20272299	.	.	.	ID=TCONS_00005238;geneID=XLOC_002825
1	Cufflinks	transcript	20472275	20472868	.	.	.	ID=TCONS_00005239;geneID=XLOC_002826
1	Cufflinks	transcript	20912874	20913044	.	+	.	ID=TCONS_00001638;geneID=XLOC_000907
1	Cufflinks	transcript	20948101	20948219	.	.	.	ID=TCONS_00005240;geneID=XLOC_002827
1	Cufflinks	transcript	21183597	21184289	.	.	.	ID=TCONS_00005241;geneID=XLOC_002828
1	Cufflinks	transcript	21891975	21892177	.	.	.	ID=TCONS_00005242;geneID=XLOC_002829
1	Cufflinks	transcript	21908419	21909776	.	-	.	ID=TCONS_00004163;geneID=XLOC_002188
1	Cufflinks	transcript	21941589	21941855	.	.	.	ID=TCONS_00005243;geneID=XLOC_002830
1	Cufflinks	transcript	22144374	22146321	.	-	.	ID=TCONS_00004169;geneID=XLOC_002190
1	Cufflinks	transcript	22146917	22147245	.	.	.	ID=TCONS_00005244;geneID=XLOC_002831
1	Cufflinks	transcript	22386351	22388421	.	+	.	ID=TCONS_00001691;geneID=XLOC_000936
1	Cufflinks	transcript	22827797	22828001	.	.	.	ID=TCONS_00005245;geneID=XLOC_002832
1	Cufflinks	transcript	22828170	22828533	.	.	.	ID=TCONS_00005246;geneID=XLOC_002833
1	Cufflinks	transcript	22829025	22829224	.	.	.	ID=TCONS_00005247;geneID=XLOC_002834
1	Cufflinks	transcript	22829326	22829538	.	.	.	ID=TCONS_00005248;geneID=XLOC_002835
1	Cufflinks	transcript	22829923	22830292	.	.	.	ID=TCONS_00005249;geneID=XLOC_002836
1	Cufflinks	transcript	22831588	22831757	.	.	.	ID=TCONS_00005250;geneID=XLOC_002837
1	Cufflinks	transcript	22898318	22898524	.	-	.	ID=TCONS_00004208;geneID=XLOC_002213
1	Cufflinks	transcript	22910703	22911089	.	-	.	ID=TCONS_00004211;geneID=XLOC_002215
1	Cufflinks	transcript	22911759	22912736	.	-	.	ID=TCONS_00004212;geneID=XLOC_002216
1	Cufflinks	transcript	22913089	22913902	.	-	.	ID=TCONS_00004213;geneID=XLOC_002217
1	Cufflinks	transcript	23156406	23168523	.	-	.	ID=TCONS_00004226;geneID=XLOC_002224
1	Cufflinks	transcript	23244579	23244707	.	.	.	ID=TCONS_00005251;geneID=XLOC_002838
1	Cufflinks	transcript	23244832	23271995	.	+	.	ID=TCONS_00001747;geneID=XLOC_000962
1	Cufflinks	transcript	23526567	23527893	.	.	.	ID=TCONS_00005252;geneID=XLOC_002839
1	Cufflinks	transcript	23687518	23687918	.	.	.	ID=TCONS_00005253;geneID=XLOC_002840
1	Cufflinks	transcript	23688024	23688300	.	.	.	ID=TCONS_00005254;geneID=XLOC_002841
1	Cufflinks	transcript	23688672	23689550	.	.	.	ID=TCONS_00005255;geneID=XLOC_002842
1	Cufflinks	transcript	23689670	23690102	.	.	.	ID=TCONS_00005256;geneID=XLOC_002843
1	Cufflinks	transcript	23690294	23691180	.	.	.	ID=TCONS_00005257;geneID=XLOC_002844
1	Cufflinks	transcript	23691311	23691893	.	.	.	ID=TCONS_00005258;geneID=XLOC_002845
1	Cufflinks	transcript	23692302	23693238	.	.	.	ID=TCONS_00005259;geneID=XLOC_002846
1	Cufflinks	transcript	23693297	23693532	.	.	.	ID=TCONS_00005260;geneID=XLOC_002847
1	Cufflinks	transcript	23694158	23694780	.	.	.	ID=TCONS_00005261;geneID=XLOC_002848
1	Cufflinks	transcript	23694843	23695686	.	.	.	ID=TCONS_00005262;geneID=XLOC_002849
1	Cufflinks	transcript	24318061	24318621	.	.	.	ID=TCONS_00005263;geneID=XLOC_002850
1	Cufflinks	transcript	24467476	24467706	.	.	.	ID=TCONS_00005264;geneID=XLOC_002851
1	Cufflinks	transcript	24467996	24468676	.	.	.	ID=TCONS_00005265;geneID=XLOC_002852
1	Cufflinks	transcript	24468783	24469245	.	.	.	ID=TCONS_00005266;geneID=XLOC_002853
1	Cufflinks	transcript	24470547	24470996	.	.	.	ID=TCONS_00005267;geneID=XLOC_002854
1	Cufflinks	transcript	24471291	24472819	.	-	.	ID=TCONS_00004267;geneID=XLOC_002252
1	Cufflinks	transcript	24472999	24473771	.	.	.	ID=TCONS_00005268;geneID=XLOC_002855
1	Cufflinks	transcript	24474584	24475223	.	.	.	ID=TCONS_00005269;geneID=XLOC_002856
1	Cufflinks	transcript	24475742	24477387	.	.	.	ID=TCONS_00005270;geneID=XLOC_002857
1	Cufflinks	transcript	24477485	24477840	.	.	.	ID=TCONS_00005271;geneID=XLOC_002858
1	Cufflinks	transcript	24478533	24478738	.	.	.	ID=TCONS_00005272;geneID=XLOC_002859
1	Cufflinks	transcript	24536650	24538065	.	+	.	ID=TCONS_00001798;geneID=XLOC_000991
1	Cufflinks	transcript	25159992	25165492	.	-	.	ID=TCONS_00004345;geneID=XLOC_002287
1	Cufflinks	transcript	25233064	25233820	.	.	.	ID=TCONS_00005274;geneID=XLOC_002861
1	Cufflinks	transcript	25234862	25235842	.	+	.	ID=TCONS_00001873;geneID=XLOC_001023
1	Cufflinks	transcript	25256884	25257373	.	-	.	ID=TCONS_00004349;geneID=XLOC_002290
1	Cufflinks	transcript	25257799	25258147	.	-	.	ID=TCONS_00004350;geneID=XLOC_002291
1	Cufflinks	transcript	25400805	25401900	.	-	.	ID=TCONS_00004373;geneID=XLOC_002300
1	Cufflinks	transcript	25617630	25618767	.	.	.	ID=TCONS_00005275;geneID=XLOC_002862
1	Cufflinks	transcript	25669868	25670296	.	.	.	ID=TCONS_00005276;geneID=XLOC_002863
1	Cufflinks	transcript	25884922	25887472	.	.	.	ID=TCONS_00005277;geneID=XLOC_002864
1	Cufflinks	transcript	26246416	26247095	.	.	.	ID=TCONS_00005278;geneID=XLOC_002865
1	Cufflinks	transcript	26356173	26356815	.	.	.	ID=TCONS_00005279;geneID=XLOC_002866
1	Cufflinks	transcript	26420428	26420645	.	.	.	ID=TCONS_00005280;geneID=XLOC_002867
1	Cufflinks	transcript	26485599	26485741	.	.	.	ID=TCONS_00005282;geneID=XLOC_002869
1	Cufflinks	transcript	26655617	26656550	.	.	.	ID=TCONS_00005283;geneID=XLOC_002870
1	Cufflinks	transcript	26674570	26674713	.	.	.	ID=TCONS_00005284;geneID=XLOC_002871
1	Cufflinks	transcript	26792904	26794022	.	.	.	ID=TCONS_00005285;geneID=XLOC_002872
1	Cufflinks	transcript	26794202	26795311	.	.	.	ID=TCONS_00005286;geneID=XLOC_002873
1	Cufflinks	transcript	26875575	26877693	.	.	.	ID=TCONS_00005287;geneID=XLOC_002874
1	Cufflinks	transcript	26880016	26884150	.	.	.	ID=TCONS_00005288;geneID=XLOC_002875
1	Cufflinks	transcript	27016688	27017465	.	+	.	ID=TCONS_00002059;geneID=XLOC_001119
1	Cufflinks	transcript	27035853	27037999	.	.	.	ID=TCONS_00005289;geneID=XLOC_002876
1	Cufflinks	transcript	27270518	27271871	.	.	.	ID=TCONS_00005290;geneID=XLOC_002877
1	Cufflinks	transcript	27442569	27442941	.	.	.	ID=TCONS_00005291;geneID=XLOC_002878
1	Cufflinks	transcript	27485349	27485885	.	+	.	ID=TCONS_00002119;geneID=XLOC_001145
1	Cufflinks	transcript	27489394	27491092	.	.	.	ID=TCONS_00005292;geneID=XLOC_002879
1	Cufflinks	transcript	27491162	27491386	.	.	.	ID=TCONS_00005293;geneID=XLOC_002880
1	Cufflinks	transcript	27491446	27492659	.	.	.	ID=TCONS_00005294;geneID=XLOC_002881
1	Cufflinks	transcript	27492818	27493029	.	.	.	ID=TCONS_00005295;geneID=XLOC_002882
1	Cufflinks	transcript	27493093	27493372	.	.	.	ID=TCONS_00005296;geneID=XLOC_002883
1	Cufflinks	transcript	27580717	27580940	.	.	.	ID=TCONS_00005297;geneID=XLOC_002884
1	Cufflinks	transcript	27581689	27581930	.	.	.	ID=TCONS_00005298;geneID=XLOC_002885
1	Cufflinks	transcript	27583070	27583439	.	.	.	ID=TCONS_00005299;geneID=XLOC_002886
1	Cufflinks	transcript	27583819	27584134	.	.	.	ID=TCONS_00005300;geneID=XLOC_002887
1	Cufflinks	transcript	27584678	27584835	.	.	.	ID=TCONS_00005301;geneID=XLOC_002888
1	Cufflinks	transcript	27646602	27647133	.	.	.	ID=TCONS_00005302;geneID=XLOC_002889
1	Cufflinks	transcript	27647320	27647732	.	.	.	ID=TCONS_00005303;geneID=XLOC_002890
1	Cufflinks	transcript	28260182	28261165	.	.	.	ID=TCONS_00005304;geneID=XLOC_002891
1	Cufflinks	transcript	28454320	28454637	.	.	.	ID=TCONS_00005305;geneID=XLOC_002892
1	Cufflinks	transcript	28749885	28750347	.	.	.	ID=TCONS_00005306;geneID=XLOC_002893
1	Cufflinks	transcript	28750500	28751552	.	.	.	ID=TCONS_00005307;geneID=XLOC_002894
1	Cufflinks	transcript	28751889	28752381	.	.	.	ID=TCONS_00005308;geneID=XLOC_002895
1	Cufflinks	transcript	28752522	28753336	.	.	.	ID=TCONS_00005309;geneID=XLOC_002896
1	Cufflinks	transcript	28753405	28753586	.	.	.	ID=TCONS_00005310;geneID=XLOC_002897
1	Cufflinks	transcript	28784165	28784831	.	-	.	ID=TCONS_00004670;geneID=XLOC_002464
1	Cufflinks	transcript	29085449	29087268	.	.	.	ID=TCONS_00005311;geneID=XLOC_002898
1	Cufflinks	transcript	29473622	29474445	.	.	.	ID=TCONS_00005312;geneID=XLOC_002899
1	Cufflinks	transcript	29536908	29538121	.	+	.	ID=TCONS_00002249;geneID=XLOC_001209
1	Cufflinks	transcript	29551792	29552152	.	.	.	ID=TCONS_00005313;geneID=XLOC_002900
1	Cufflinks	transcript	29716667	29718502	.	.	.	ID=TCONS_00005314;geneID=XLOC_002901
1	Cufflinks	transcript	29745935	29746343	.	.	.	ID=TCONS_00005315;geneID=XLOC_002902
1	Cufflinks	transcript	30007541	30008953	.	-	.	ID=TCONS_00004759;geneID=XLOC_002495
1	Cufflinks	transcript	30012196	30045113	.	+	.	ID=TCONS_00002280;geneID=XLOC_001227
1	Cufflinks	transcript	30074405	30074806	.	.	.	ID=TCONS_00005316;geneID=XLOC_002903
1	Cufflinks	transcript	30074900	30075309	.	.	.	ID=TCONS_00005317;geneID=XLOC_002904
1	Cufflinks	transcript	30075363	30076095	.	.	.	ID=TCONS_00005318;geneID=XLOC_002905
1	Cufflinks	transcript	30076333	30077206	.	.	.	ID=TCONS_00005319;geneID=XLOC_002906
1	Cufflinks	transcript	30077299	30077736	.	.	.	ID=TCONS_00005320;geneID=XLOC_002907
1	Cufflinks	transcript	30162985	30163734	.	.	.	ID=TCONS_00005321;geneID=XLOC_002908
1	Cufflinks	transcript	30164571	30165301	.	.	.	ID=TCONS_00005322;geneID=XLOC_002909
1	Cufflinks	transcript	30585390	30585758	.	.	.	ID=TCONS_00005323;geneID=XLOC_002910
1	Cufflinks	transcript	30737221	30737656	.	.	.	ID=TCONS_00005324;geneID=XLOC_002911
1	Cufflinks	transcript	30737821	30738301	.	.	.	ID=TCONS_00005325;geneID=XLOC_002912
1	Cufflinks	transcript	30738409	30739424	.	.	.	ID=TCONS_00005326;geneID=XLOC_002913
1	Cufflinks	transcript	30739510	30740366	.	.	.	ID=TCONS_00005327;geneID=XLOC_002914
1	Cufflinks	transcript	30741134	30741348	.	.	.	ID=TCONS_00005328;geneID=XLOC_002915
1	Cufflinks	transcript	30741580	30742077	.	.	.	ID=TCONS_00005329;geneID=XLOC_002916
1	Cufflinks	transcript	30764315	30764628	.	.	.	ID=TCONS_00005330;geneID=XLOC_002917
1	Cufflinks	transcript	30957525	30957705	.	.	.	ID=TCONS_00005331;geneID=XLOC_002918
1	Cufflinks	transcript	31176726	31177177	.	.	.	ID=TCONS_00005332;geneID=XLOC_002919
1	Cufflinks	transcript	31533499	31535091	.	-	.	ID=TCONS_00004864;geneID=XLOC_002556
1	Cufflinks	transcript	31534512	31535048	.	-	.	ID=TCONS_00004865;geneID=XLOC_002556
1	Cufflinks	transcript	32121419	32122361	.	.	.	ID=TCONS_00005334;geneID=XLOC_002921
1	Cufflinks	transcript	32704844	32705687	.	-	.	ID=TCONS_00004948;geneID=XLOC_002594
1	Cufflinks	transcript	32715779	32716328	.	.	.	ID=TCONS_00005335;geneID=XLOC_002922
1	Cufflinks	transcript	32720962	32721125	.	.	.	ID=TCONS_00005336;geneID=XLOC_002923
1	Cufflinks	transcript	32721279	32722124	.	.	.	ID=TCONS_00005337;geneID=XLOC_002924
1	Cufflinks	transcript	32722241	32722902	.	.	.	ID=TCONS_00005338;geneID=XLOC_002925
1	Cufflinks	transcript	32771552	32773070	.	+	.	ID=TCONS_00002477;geneID=XLOC_001324
1	Cufflinks	transcript	32787302	32787465	.	.	.	ID=TCONS_00005339;geneID=XLOC_002926
1	Cufflinks	transcript	32807240	32807403	.	.	.	ID=TCONS_00005340;geneID=XLOC_002927
1	Cufflinks	transcript	32870911	32871878	.	+	.	ID=TCONS_00002501;geneID=XLOC_001334
1	Cufflinks	transcript	32880055	32881068	.	.	.	ID=TCONS_00005341;geneID=XLOC_002928
1	Cufflinks	transcript	32896994	32897804	.	.	.	ID=TCONS_00005342;geneID=XLOC_002929
1	Cufflinks	transcript	33010560	33011128	.	.	.	ID=TCONS_00005343;geneID=XLOC_002930
1	Cufflinks	transcript	33177403	33178177	.	.	.	ID=TCONS_00005344;geneID=XLOC_002931
1	Cufflinks	transcript	33406067	33406418	.	.	.	ID=TCONS_00005346;geneID=XLOC_002933
1	Cufflinks	transcript	33406528	33407021	.	.	.	ID=TCONS_00005347;geneID=XLOC_002934
1	Cufflinks	transcript	33407100	33407336	.	.	.	ID=TCONS_00005348;geneID=XLOC_002935
1	Cufflinks	transcript	33488162	33488895	.	.	.	ID=TCONS_00005349;geneID=XLOC_002936
2	Cufflinks	transcript	44877	45753	.	.	.	ID=TCONS_00009841;geneID=XLOC_005148
2	Cufflinks	transcript	220942	222088	.	.	.	ID=TCONS_00009842;geneID=XLOC_005149
2	Cufflinks	transcript	236458	237402	.	.	.	ID=TCONS_00009843;geneID=XLOC_005150
2	Cufflinks	transcript	237877	239119	.	.	.	ID=TCONS_00009844;geneID=XLOC_005151
2	Cufflinks	transcript	259934	260526	.	.	.	ID=TCONS_00009845;geneID=XLOC_005152
2	Cufflinks	transcript	851483	851696	.	.	.	ID=TCONS_00009846;geneID=XLOC_005153
2	Cufflinks	transcript	1059951	1064028	.	-	.	ID=TCONS_00007619;geneID=XLOC_004077
2	Cufflinks	transcript	1217746	1219441	.	.	.	ID=TCONS_00009847;geneID=XLOC_005154
2	Cufflinks	transcript	1219582	1226478	.	.	.	ID=TCONS_00009848;geneID=XLOC_005155
2	Cufflinks	transcript	1226548	1227395	.	.	.	ID=TCONS_00009849;geneID=XLOC_005156
2	Cufflinks	transcript	1228032	1228950	.	.	.	ID=TCONS_00009850;geneID=XLOC_005157
2	Cufflinks	transcript	1229005	1229606	.	.	.	ID=TCONS_00009851;geneID=XLOC_005158
2	Cufflinks	transcript	1229708	1231042	.	.	.	ID=TCONS_00009852;geneID=XLOC_005159
2	Cufflinks	transcript	1520801	1522411	.	.	.	ID=TCONS_00009853;geneID=XLOC_005160
2	Cufflinks	transcript	1522785	1523421	.	.	.	ID=TCONS_00009854;geneID=XLOC_005161
2	Cufflinks	transcript	1537253	1537607	.	.	.	ID=TCONS_00009855;geneID=XLOC_005162
2	Cufflinks	transcript	1576912	1577157	.	.	.	ID=TCONS_00009856;geneID=XLOC_005163
2	Cufflinks	transcript	1592871	1594077	.	.	.	ID=TCONS_00009857;geneID=XLOC_005164
2	Cufflinks	transcript	1594424	1595503	.	.	.	ID=TCONS_00009858;geneID=XLOC_005165
2	Cufflinks	transcript	1600526	1600702	.	.	.	ID=TCONS_00009859;geneID=XLOC_005166
2	Cufflinks	transcript	1608514	1609035	.	.	.	ID=TCONS_00009860;geneID=XLOC_005167
2	Cufflinks	transcript	1819102	1819291	.	.	.	ID=TCONS_00009861;geneID=XLOC_005168
2	Cufflinks	transcript	1845498	1845850	.	.	.	ID=TCONS_00009862;geneID=XLOC_005169
2	Cufflinks	transcript	1888477	1890598	.	.	.	ID=TCONS_00009863;geneID=XLOC_005170
2	Cufflinks	transcript	1910835	1911516	.	.	.	ID=TCONS_00009864;geneID=XLOC_005171
2	Cufflinks	transcript	1915166	1917223	.	.	.	ID=TCONS_00009865;geneID=XLOC_005172
2	Cufflinks	transcript	2052290	2052853	.	.	.	ID=TCONS_00009866;geneID=XLOC_005173
2	Cufflinks	transcript	2053163	2053364	.	.	.	ID=TCONS_00009867;geneID=XLOC_005174
2	Cufflinks	transcript	2132041	2133703	.	.	.	ID=TCONS_00009868;geneID=XLOC_005175
2	Cufflinks	transcript	2188146	2206099	.	-	.	ID=TCONS_00007743;geneID=XLOC_004132
2	Cufflinks	transcript	2403056	2403346	.	.	.	ID=TCONS_00009869;geneID=XLOC_005176
2	Cufflinks	transcript	2457470	2459574	.	.	.	ID=TCONS_00009870;geneID=XLOC_005177
2	Cufflinks	transcript	2878162	2878487	.	.	.	ID=TCONS_00009871;geneID=XLOC_005178
2	Cufflinks	transcript	2878679	2879091	.	.	.	ID=TCONS_00009872;geneID=XLOC_005179
2	Cufflinks	transcript	3507017	3507762	.	.	.	ID=TCONS_00009873;geneID=XLOC_005180
2	Cufflinks	transcript	3517111	3517407	.	.	.	ID=TCONS_00009874;geneID=XLOC_005181
2	Cufflinks	transcript	3538850	3540133	.	-	.	ID=TCONS_00007815;geneID=XLOC_004163
2	Cufflinks	transcript	3540348	3542329	.	.	.	ID=TCONS_00009875;geneID=XLOC_005182
2	Cufflinks	transcript	3542432	3542929	.	.	.	ID=TCONS_00009876;geneID=XLOC_005183
2	Cufflinks	transcript	3965918	3967213	.	-	.	ID=TCONS_00007834;geneID=XLOC_004171
2	Cufflinks	transcript	4006761	4007336	.	.	.	ID=TCONS_00009878;geneID=XLOC_005185
2	Cufflinks	transcript	4007912	4008197	.	.	.	ID=TCONS_00009879;geneID=XLOC_005186
2	Cufflinks	transcript	4124385	4127332	.	.	.	ID=TCONS_00009880;geneID=XLOC_005187
2	Cufflinks	transcript	4317045	4318192	.	.	.	ID=TCONS_00009881;geneID=XLOC_005188
2	Cufflinks	transcript	4372656	4374228	.	.	.	ID=TCONS_00009882;geneID=XLOC_005189
2	Cufflinks	transcript	4957690	4958506	.	.	.	ID=TCONS_00009885;geneID=XLOC_005192
2	Cufflinks	transcript	4961099	4963996	.	.	.	ID=TCONS_00009886;geneID=XLOC_005193
2	Cufflinks	transcript	5021121	5022129	.	.	.	ID=TCONS_00009887;geneID=XLOC_005194
2	Cufflinks	transcript	5074147	5075353	.	.	.	ID=TCONS_00009888;geneID=XLOC_005195
2	Cufflinks	transcript	5225719	5227424	.	-	.	ID=TCONS_00007921;geneID=XLOC_004211
2	Cufflinks	transcript	5225719	5228041	.	-	.	ID=TCONS_00007922;geneID=XLOC_004211
2	Cufflinks	transcript	5377083	5377482	.	.	.	ID=TCONS_00009889;geneID=XLOC_005196
2	Cufflinks	transcript	5466483	5467642	.	-	.	ID=TCONS_00007939;geneID=XLOC_004221
2	Cufflinks	transcript	5481012	5481255	.	.	.	ID=TCONS_00009890;geneID=XLOC_005197
2	Cufflinks	transcript	5515384	5515816	.	.	.	ID=TCONS_00009891;geneID=XLOC_005198
2	Cufflinks	transcript	5641191	5642173	.	.	.	ID=TCONS_00009892;geneID=XLOC_005199
2	Cufflinks	transcript	5667606	5708909	.	+	.	ID=TCONS_00005723;geneID=XLOC_003123
2	Cufflinks	transcript	6121398	6121975	.	+	.	ID=TCONS_00005748;geneID=XLOC_003136
2	Cufflinks	transcript	6122169	6122677	.	+	.	ID=TCONS_00005749;geneID=XLOC_003137
2	Cufflinks	transcript	6122791	6123207	.	+	.	ID=TCONS_00005750;geneID=XLOC_003138
2	Cufflinks	transcript	6516718	6517186	.	.	.	ID=TCONS_00009893;geneID=XLOC_005200
2	Cufflinks	transcript	6541601	6542875	.	+	.	ID=TCONS_00005773;geneID=XLOC_003153
2	Cufflinks	transcript	6637164	6637498	.	.	.	ID=TCONS_00009894;geneID=XLOC_005201
2	Cufflinks	transcript	6637920	6638771	.	.	.	ID=TCONS_00009895;geneID=XLOC_005202
2	Cufflinks	transcript	6802828	6804197	.	.	.	ID=TCONS_00009896;geneID=XLOC_005203
2	Cufflinks	transcript	6805590	6811960	.	.	.	ID=TCONS_00009897;geneID=XLOC_005204
2	Cufflinks	transcript	6844647	6845422	.	.	.	ID=TCONS_00009898;geneID=XLOC_005205
2	Cufflinks	transcript	6845536	6851062	.	.	.	ID=TCONS_00009899;geneID=XLOC_005206
2	Cufflinks	transcript	6851154	6851610	.	.	.	ID=TCONS_00009900;geneID=XLOC_005207
2	Cufflinks	transcript	6851664	6857870	.	.	.	ID=TCONS_00009901;geneID=XLOC_005208
2	Cufflinks	transcript	6971495	6971771	.	.	.	ID=TCONS_00009902;geneID=XLOC_005209
2	Cufflinks	transcript	7077425	7077771	.	.	.	ID=TCONS_00009903;geneID=XLOC_005210
2	Cufflinks	transcript	7261811	7262506	.	.	.	ID=TCONS_00009904;geneID=XLOC_005211
2	Cufflinks	transcript	7267780	7268444	.	.	.	ID=TCONS_00009905;geneID=XLOC_005212
2	Cufflinks	transcript	7514389	7514800	.	.	.	ID=TCONS_00009906;geneID=XLOC_005213
2	Cufflinks	transcript	7593074	7598554	.	.	.	ID=TCONS_00009907;geneID=XLOC_005214
2	Cufflinks	transcript	7680471	7680618	.	.	.	ID=TCONS_00009908;geneID=XLOC_005215
2	Cufflinks	transcript	7737445	7740251	.	.	.	ID=TCONS_00009909;geneID=XLOC_005216
2	Cufflinks	transcript	7870526	7871945	.	-	.	ID=TCONS_00008120;geneID=XLOC_004303
2	Cufflinks	transcript	7908388	7908593	.	.	.	ID=TCONS_00009910;geneID=XLOC_005217
2	Cufflinks	transcript	8017279	8018354	.	.	.	ID=TCONS_00009911;geneID=XLOC_005218
2	Cufflinks	transcript	8212820	8213339	.	.	.	ID=TCONS_00009912;geneID=XLOC_005219
2	Cufflinks	transcript	8343117	8344178	.	.	.	ID=TCONS_00009913;geneID=XLOC_005220
2	Cufflinks	transcript	8385725	8386177	.	.	.	ID=TCONS_00009914;geneID=XLOC_005221
2	Cufflinks	transcript	8467208	8467751	.	.	.	ID=TCONS_00009915;geneID=XLOC_005222
2	Cufflinks	transcript	8842583	8843027	.	.	.	ID=TCONS_00009918;geneID=XLOC_005225
2	Cufflinks	transcript	8843136	8843378	.	.	.	ID=TCONS_00009919;geneID=XLOC_005226
2	Cufflinks	transcript	8844638	8846469	.	.	.	ID=TCONS_00009920;geneID=XLOC_005227
2	Cufflinks	transcript	8846714	8847310	.	.	.	ID=TCONS_00009921;geneID=XLOC_005228
2	Cufflinks	transcript	8847500	8848419	.	.	.	ID=TCONS_00009922;geneID=XLOC_005229
2	Cufflinks	transcript	8876961	8878016	.	-	.	ID=TCONS_00008215;geneID=XLOC_004341
2	Cufflinks	transcript	8878386	8878658	.	.	.	ID=TCONS_00009923;geneID=XLOC_005230
2	Cufflinks	transcript	8878914	8880934	.	.	.	ID=TCONS_00009924;geneID=XLOC_005231
2	Cufflinks	transcript	8881005	8881833	.	.	.	ID=TCONS_00009925;geneID=XLOC_005232
2	Cufflinks	transcript	8881922	8882464	.	.	.	ID=TCONS_00009926;geneID=XLOC_005233
2	Cufflinks	transcript	9149788	9150415	.	.	.	ID=TCONS_00009927;geneID=XLOC_005234
2	Cufflinks	transcript	9150591	9151000	.	.	.	ID=TCONS_00009928;geneID=XLOC_005235
2	Cufflinks	transcript	9151075	9151443	.	.	.	ID=TCONS_00009929;geneID=XLOC_005236
2	Cufflinks	transcript	9469415	9470269	.	.	.	ID=TCONS_00009930;geneID=XLOC_005237
2	Cufflinks	transcript	9470470	9471383	.	.	.	ID=TCONS_00009931;geneID=XLOC_005238
2	Cufflinks	transcript	9471477	9471863	.	.	.	ID=TCONS_00009932;geneID=XLOC_005239
2	Cufflinks	transcript	9472577	9472823	.	.	.	ID=TCONS_00009933;geneID=XLOC_005240
2	Cufflinks	transcript	9474253	9474692	.	.	.	ID=TCONS_00009934;geneID=XLOC_005241
2	Cufflinks	transcript	9807460	9807632	.	.	.	ID=TCONS_00009935;geneID=XLOC_005242
2	Cufflinks	transcript	9915302	9916291	.	.	.	ID=TCONS_00009936;geneID=XLOC_005243
2	Cufflinks	transcript	9968027	9968193	.	.	.	ID=TCONS_00009937;geneID=XLOC_005244
2	Cufflinks	transcript	10177995	10178581	.	-	.	ID=TCONS_00008301;geneID=XLOC_004380
2	Cufflinks	transcript	10235781	10237191	.	.	.	ID=TCONS_00009938;geneID=XLOC_005245
2	Cufflinks	transcript	10497002	10497792	.	.	.	ID=TCONS_00009940;geneID=XLOC_005247
2	Cufflinks	transcript	10500148	10500945	.	.	.	ID=TCONS_00009941;geneID=XLOC_005248
2	Cufflinks	transcript	10533639	10535459	.	.	.	ID=TCONS_00009942;geneID=XLOC_005249
2	Cufflinks	transcript	11106890	11107745	.	.	.	ID=TCONS_00009943;geneID=XLOC_005250
2	Cufflinks	transcript	11266604	11267009	.	.	.	ID=TCONS_00009945;geneID=XLOC_005252
2	Cufflinks	transcript	11281208	11281377	.	.	.	ID=TCONS_00009946;geneID=XLOC_005253
2	Cufflinks	transcript	11292870	11293311	.	.	.	ID=TCONS_00009947;geneID=XLOC_005254
2	Cufflinks	transcript	11352937	11353409	.	.	.	ID=TCONS_00009948;geneID=XLOC_005255
2	Cufflinks	transcript	11510625	11512349	.	.	.	ID=TCONS_00009949;geneID=XLOC_005256
2	Cufflinks	transcript	11511160	11512349	.	.	.	ID=TCONS_00009950;geneID=XLOC_005256
2	Cufflinks	transcript	11512470	11513044	.	.	.	ID=TCONS_00009951;geneID=XLOC_005257
2	Cufflinks	transcript	11726120	11727621	.	-	.	ID=TCONS_00008425;geneID=XLOC_004438
2	Cufflinks	transcript	11992820	11994440	.	-	.	ID=TCONS_00008427;geneID=XLOC_004440
2	Cufflinks	transcript	11992820	11996590	.	-	.	ID=TCONS_00008428;geneID=XLOC_004440
2	Cufflinks	transcript	12207409	12208088	.	.	.	ID=TCONS_00009952;geneID=XLOC_005258
2	Cufflinks	transcript	12208720	12209785	.	.	.	ID=TCONS_00009953;geneID=XLOC_005259
2	Cufflinks	transcript	12212542	12212862	.	.	.	ID=TCONS_00009954;geneID=XLOC_005260
2	Cufflinks	transcript	12234918	12235446	.	.	.	ID=TCONS_00009955;geneID=XLOC_005261
2	Cufflinks	transcript	12314120	12315116	.	.	.	ID=TCONS_00009956;geneID=XLOC_005262
2	Cufflinks	transcript	12315499	12315952	.	.	.	ID=TCONS_00009957;geneID=XLOC_005263
2	Cufflinks	transcript	12350687	12351695	.	.	.	ID=TCONS_00009958;geneID=XLOC_005264
2	Cufflinks	transcript	12352933	12353188	.	.	.	ID=TCONS_00009959;geneID=XLOC_005265
2	Cufflinks	transcript	12419034	12421082	.	.	.	ID=TCONS_00009960;geneID=XLOC_005266
2	Cufflinks	transcript	12478244	12479348	.	.	.	ID=TCONS_00009961;geneID=XLOC_005267
2	Cufflinks	transcript	12479469	12480304	.	.	.	ID=TCONS_00009962;geneID=XLOC_005268
2	Cufflinks	transcript	12616731	12617136	.	+	.	ID=TCONS_00006227;geneID=XLOC_003377
2	Cufflinks	transcript	12699542	12699925	.	.	.	ID=TCONS_00009963;geneID=XLOC_005269
2	Cufflinks	transcript	12699984	12700308	.	.	.	ID=TCONS_00009964;geneID=XLOC_005270
2	Cufflinks	transcript	12979492	12980124	.	.	.	ID=TCONS_00009965;geneID=XLOC_005271
2	Cufflinks	transcript	12980240	12981305	.	.	.	ID=TCONS_00009966;geneID=XLOC_005272
2	Cufflinks	transcript	12999567	12999869	.	.	.	ID=TCONS_00009967;geneID=XLOC_005273
2	Cufflinks	transcript	12999947	13000927	.	.	.	ID=TCONS_00009968;geneID=XLOC_005274
2	Cufflinks	transcript	13001081	13001646	.	.	.	ID=TCONS_00009969;geneID=XLOC_005275
2	Cufflinks	transcript	13075335	13077070	.	-	.	ID=TCONS_00008530;geneID=XLOC_004497
2	Cufflinks	transcript	13075830	13077070	.	-	.	ID=TCONS_00008531;geneID=XLOC_004497
2	Cufflinks	transcript	13192401	13196107	.	-	.	ID=TCONS_00008543;geneID=XLOC_004503
2	Cufflinks	transcript	13565193	13565425	.	.	.	ID=TCONS_00009970;geneID=XLOC_005276
2	Cufflinks	transcript	13607291	13607916	.	.	.	ID=TCONS_00009971;geneID=XLOC_005277
2	Cufflinks	transcript	13738317	13738443	.	.	.	ID=TCONS_00009972;geneID=XLOC_005278
2	Cufflinks	transcript	13888755	13889019	.	.	.	ID=TCONS_00009973;geneID=XLOC_005279
2	Cufflinks	transcript	14188433	14189467	.	+	.	ID=TCONS_00006387;geneID=XLOC_003454
2	Cufflinks	transcript	14188433	14189467	.	+	.	ID=TCONS_00006388;geneID=XLOC_003454
2	Cufflinks	transcript	14203585	14204796	.	+	.	ID=TCONS_00006394;geneID=XLOC_003457
2	Cufflinks	transcript	14334198	14335232	.	.	.	ID=TCONS_00009974;geneID=XLOC_005280
2	Cufflinks	transcript	14335343	14336491	.	.	.	ID=TCONS_00009975;geneID=XLOC_005281
2	Cufflinks	transcript	14338204	14339180	.	.	.	ID=TCONS_00009976;geneID=XLOC_005282
2	Cufflinks	transcript	14520672	14520902	.	.	.	ID=TCONS_00009977;geneID=XLOC_005283
2	Cufflinks	transcript	14761672	14762200	.	.	.	ID=TCONS_00009978;geneID=XLOC_005284
2	Cufflinks	transcript	14763021	14763620	.	.	.	ID=TCONS_00009979;geneID=XLOC_005285
2	Cufflinks	transcript	14764003	14764633	.	.	.	ID=TCONS_00009980;geneID=XLOC_005286
2	Cufflinks	transcript	14872466	14873392	.	.	.	ID=TCONS_00009981;geneID=XLOC_005287
2	Cufflinks	transcript	14874408	14875200	.	.	.	ID=TCONS_00009982;geneID=XLOC_005288
2	Cufflinks	transcript	14972710	14974338	.	.	.	ID=TCONS_00009983;geneID=XLOC_005289
2	Cufflinks	transcript	15413017	15415227	.	-	.	ID=TCONS_00008738;geneID=XLOC_004592
2	Cufflinks	transcript	15641807	15642367	.	.	.	ID=TCONS_00009984;geneID=XLOC_005290
2	Cufflinks	transcript	15834704	15835358	.	.	.	ID=TCONS_00009985;geneID=XLOC_005291
2	Cufflinks	transcript	15835491	15835638	.	.	.	ID=TCONS_00009986;geneID=XLOC_005292
2	Cufflinks	transcript	15836069	15836286	.	.	.	ID=TCONS_00009987;geneID=XLOC_005293
2	Cufflinks	transcript	15836471	15837501	.	.	.	ID=TCONS_00009988;geneID=XLOC_005294
2	Cufflinks	transcript	15837565	15838413	.	.	.	ID=TCONS_00009989;geneID=XLOC_005295
2	Cufflinks	transcript	15949536	15949929	.	.	.	ID=TCONS_00009990;geneID=XLOC_005296
2	Cufflinks	transcript	16045180	16046114	.	.	.	ID=TCONS_00009991;geneID=XLOC_005297
2	Cufflinks	transcript	16047531	16050515	.	-	.	ID=TCONS_00008787;geneID=XLOC_004616
2	Cufflinks	transcript	16047531	16050515	.	-	.	ID=TCONS_00008788;geneID=XLOC_004616
2	Cufflinks	transcript	16082498	16082755	.	.	.	ID=TCONS_00009992;geneID=XLOC_005298
2	Cufflinks	transcript	16095889	16096435	.	.	.	ID=TCONS_00009993;geneID=XLOC_005299
2	Cufflinks	transcript	16096579	16096912	.	.	.	ID=TCONS_00009994;geneID=XLOC_005300
2	Cufflinks	transcript	16256214	16257065	.	.	.	ID=TCONS_00009995;geneID=XLOC_005301
2	Cufflinks	transcript	16278767	16280316	.	-	.	ID=TCONS_00008803;geneID=XLOC_004624
2	Cufflinks	transcript	16454342	16455834	.	.	.	ID=TCONS_00009996;geneID=XLOC_005302
2	Cufflinks	transcript	16455966	16457292	.	.	.	ID=TCONS_00009997;geneID=XLOC_005303
2	Cufflinks	transcript	16457829	16461805	.	.	.	ID=TCONS_00009998;geneID=XLOC_005304
2	Cufflinks	transcript	16462279	16466275	.	+	.	ID=TCONS_00006537;geneID=XLOC_003527
2	Cufflinks	transcript	16466393	16469310	.	.	.	ID=TCONS_00009999;geneID=XLOC_005305
2	Cufflinks	transcript	16803433	16803998	.	.	.	ID=TCONS_00010000;geneID=XLOC_005306
2	Cufflinks	transcript	16846577	16853926	.	+	.	ID=TCONS_00006549;geneID=XLOC_003539
2	Cufflinks	transcript	17062929	17063327	.	.	.	ID=TCONS_00010001;geneID=XLOC_005307
2	Cufflinks	transcript	17152076	17152610	.	.	.	ID=TCONS_00010002;geneID=XLOC_005308
2	Cufflinks	transcript	17645552	17646027	.	.	.	ID=TCONS_00010003;geneID=XLOC_005309
2	Cufflinks	transcript	17859277	17859708	.	.	.	ID=TCONS_00010004;geneID=XLOC_005310
2	Cufflinks	transcript	17860092	17861653	.	.	.	ID=TCONS_00010005;geneID=XLOC_005311
2	Cufflinks	transcript	17861393	17861653	.	.	.	ID=TCONS_00010006;geneID=XLOC_005311
2	Cufflinks	transcript	17862114	17862867	.	.	.	ID=TCONS_00010007;geneID=XLOC_005312
2	Cufflinks	transcript	18004871	18005126	.	.	.	ID=TCONS_00010008;geneID=XLOC_005313
2	Cufflinks	transcript	18021879	18022560	.	.	.	ID=TCONS_00010009;geneID=XLOC_005314
2	Cufflinks	transcript	18064485	18065323	.	.	.	ID=TCONS_00010010;geneID=XLOC_005315
2	Cufflinks	transcript	18277903	18278087	.	+	.	ID=TCONS_00006635;geneID=XLOC_003583
2	Cufflinks	transcript	18294141	18294605	.	-	.	ID=TCONS_00008953;geneID=XLOC_004694
2	Cufflinks	transcript	18607473	18607603	.	.	.	ID=TCONS_00010011;geneID=XLOC_005316
2	Cufflinks	transcript	18607863	18608272	.	.	.	ID=TCONS_00010012;geneID=XLOC_005317
2	Cufflinks	transcript	18608410	18609687	.	.	.	ID=TCONS_00010013;geneID=XLOC_005318
2	Cufflinks	transcript	18683561	18684193	.	+	.	ID=TCONS_00006658;geneID=XLOC_003592
2	Cufflinks	transcript	18690773	18692290	.	.	.	ID=TCONS_00010014;geneID=XLOC_005319
2	Cufflinks	transcript	18713710	18714038	.	.	.	ID=TCONS_00010015;geneID=XLOC_005320
2	Cufflinks	transcript	18714665	18714975	.	.	.	ID=TCONS_00010016;geneID=XLOC_005321
2	Cufflinks	transcript	18715105	18715998	.	.	.	ID=TCONS_00010017;geneID=XLOC_005322
2	Cufflinks	transcript	19651674	19652225	.	.	.	ID=TCONS_00010018;geneID=XLOC_005323
2	Cufflinks	transcript	19939998	19941499	.	.	.	ID=TCONS_00010019;geneID=XLOC_005324
2	Cufflinks	transcript	19948412	19948546	.	.	.	ID=TCONS_00010020;geneID=XLOC_005325
2	Cufflinks	transcript	20043120	20047830	.	+	.	ID=TCONS_00006760;geneID=XLOC_003639
2	Cufflinks	transcript	20043120	20047830	.	+	.	ID=TCONS_00006761;geneID=XLOC_003639
2	Cufflinks	transcript	20043120	20047830	.	+	.	ID=TCONS_00006762;geneID=XLOC_003639
2	Cufflinks	transcript	20150993	20154584	.	-	.	ID=TCONS_00009052;geneID=XLOC_004738
2	Cufflinks	transcript	20220464	20222170	.	-	.	ID=TCONS_00009060;geneID=XLOC_004741
2	Cufflinks	transcript	20220464	20222218	.	-	.	ID=TCONS_00009061;geneID=XLOC_004741
2	Cufflinks	transcript	20573294	20574131	.	.	.	ID=TCONS_00010022;geneID=XLOC_005327
2	Cufflinks	transcript	20576890	20578901	.	+	.	ID=TCONS_00006816;geneID=XLOC_003666
2	Cufflinks	transcript	20578480	20578901	.	+	.	ID=TCONS_00006817;geneID=XLOC_003666
2	Cufflinks	transcript	20581752	20582130	.	.	.	ID=TCONS_00010023;geneID=XLOC_005328
2	Cufflinks	transcript	20603370	20604319	.	-	.	ID=TCONS_00009089;geneID=XLOC_004756
2	Cufflinks	transcript	21077103	21078629	.	-	.	ID=TCONS_00009113;geneID=XLOC_004766
2	Cufflinks	transcript	21086332	21088352	.	.	.	ID=TCONS_00010024;geneID=XLOC_005329
2	Cufflinks	transcript	21220014	21220738	.	.	.	ID=TCONS_00010025;geneID=XLOC_005330
2	Cufflinks	transcript	21431480	21431937	.	.	.	ID=TCONS_00010029;geneID=XLOC_005334
2	Cufflinks	transcript	21682044	21685650	.	.	.	ID=TCONS_00010030;geneID=XLOC_005335
2	Cufflinks	transcript	21740505	21740702	.	.	.	ID=TCONS_00010031;geneID=XLOC_005336
2	Cufflinks	transcript	21748990	21749459	.	.	.	ID=TCONS_00010032;geneID=XLOC_005337
2	Cufflinks	transcript	21749734	21749874	.	.	.	ID=TCONS_00010033;geneID=XLOC_005338
2	Cufflinks	transcript	21750011	21752418	.	.	.	ID=TCONS_00010034;geneID=XLOC_005339
2	Cufflinks	transcript	22124894	22126840	.	+	.	ID=TCONS_00006901;geneID=XLOC_003711
2	Cufflinks	transcript	22130412	22132692	.	.	.	ID=TCONS_00010035;geneID=XLOC_005340
2	Cufflinks	transcript	22182268	22183927	.	.	.	ID=TCONS_00010037;geneID=XLOC_005342
2	Cufflinks	transcript	22188259	22188946	.	.	.	ID=TCONS_00010038;geneID=XLOC_005343
2	Cufflinks	transcript	22195711	22199783	.	.	.	ID=TCONS_00010039;geneID=XLOC_005344
2	Cufflinks	transcript	22198394	22199783	.	.	.	ID=TCONS_00010040;geneID=XLOC_005344
2	Cufflinks	transcript	22409138	22409620	.	.	.	ID=TCONS_00010041;geneID=XLOC_005345
2	Cufflinks	transcript	22442471	22442751	.	.	.	ID=TCONS_00010042;geneID=XLOC_005346
2	Cufflinks	transcript	22444716	22445750	.	.	.	ID=TCONS_00010043;geneID=XLOC_005347
2	Cufflinks	transcript	22445960	22446221	.	.	.	ID=TCONS_00010044;geneID=XLOC_005348
2	Cufflinks	transcript	22446535	22446748	.	.	.	ID=TCONS_00010045;geneID=XLOC_005349
2	Cufflinks	transcript	22447229	22447532	.	.	.	ID=TCONS_00010046;geneID=XLOC_005350
2	Cufflinks	transcript	22447760	22448279	.	+	.	ID=TCONS_00006923;geneID=XLOC_003716
2	Cufflinks	transcript	22557876	22564837	.	-	.	ID=TCONS_00009171;geneID=XLOC_004802
2	Cufflinks	transcript	22557876	22564837	.	-	.	ID=TCONS_00009172;geneID=XLOC_004802
2	Cufflinks	transcript	22925404	22925905	.	.	.	ID=TCONS_00010047;geneID=XLOC_005351
2	Cufflinks	transcript	22925959	22927154	.	.	.	ID=TCONS_00010048;geneID=XLOC_005352
2	Cufflinks	transcript	22927255	22929312	.	.	.	ID=TCONS_00010049;geneID=XLOC_005353
2	Cufflinks	transcript	22929406	22930009	.	.	.	ID=TCONS_00010050;geneID=XLOC_005354
2	Cufflinks	transcript	22947293	22948993	.	.	.	ID=TCONS_00010051;geneID=XLOC_005355
2	Cufflinks	transcript	22949145	22949492	.	.	.	ID=TCONS_00010052;geneID=XLOC_005356
2	Cufflinks	transcript	22949543	22949859	.	.	.	ID=TCONS_00010053;geneID=XLOC_005357
2	Cufflinks	transcript	23197282	23198841	.	+	.	ID=TCONS_00006959;geneID=XLOC_003733
2	Cufflinks	transcript	23367087	23367465	.	.	.	ID=TCONS_00010054;geneID=XLOC_005358
2	Cufflinks	transcript	23438280	23438574	.	.	.	ID=TCONS_00010055;geneID=XLOC_005359
2	Cufflinks	transcript	23538603	23539329	.	.	.	ID=TCONS_00010056;geneID=XLOC_005360
2	Cufflinks	transcript	23710401	23712301	.	-	.	ID=TCONS_00009238;geneID=XLOC_004841
2	Cufflinks	transcript	23712386	23712549	.	.	.	ID=TCONS_00010057;geneID=XLOC_005361
2	Cufflinks	transcript	23712732	23714029	.	.	.	ID=TCONS_00010058;geneID=XLOC_005362
2	Cufflinks	transcript	23734457	23734648	.	.	.	ID=TCONS_00010059;geneID=XLOC_005363
2	Cufflinks	transcript	23836957	23837401	.	.	.	ID=TCONS_00010060;geneID=XLOC_005364
2	Cufflinks	transcript	23838358	23842865	.	.	.	ID=TCONS_00010061;geneID=XLOC_005365
2	Cufflinks	transcript	23944814	23945245	.	.	.	ID=TCONS_00010062;geneID=XLOC_005366
2	Cufflinks	transcript	23947068	23947893	.	+	.	ID=TCONS_00007010;geneID=XLOC_003759
2	Cufflinks	transcript	23980905	23981326	.	+	.	ID=TCONS_00007015;geneID=XLOC_003761
2	Cufflinks	transcript	24189497	24190242	.	.	.	ID=TCONS_00010063;geneID=XLOC_005367
2	Cufflinks	transcript	24410653	24412964	.	-	.	ID=TCONS_00009289;geneID=XLOC_004866
2	Cufflinks	transcript	24575490	24576212	.	.	.	ID=TCONS_00010064;geneID=XLOC_005368
2	Cufflinks	transcript	24576645	24577052	.	.	.	ID=TCONS_00010065;geneID=XLOC_005369
2	Cufflinks	transcript	24597231	24597985	.	.	.	ID=TCONS_00010066;geneID=XLOC_005370
2	Cufflinks	transcript	24702703	24705081	.	-	.	ID=TCONS_00009313;geneID=XLOC_004876
2	Cufflinks	transcript	24766989	24769592	.	.	.	ID=TCONS_00010067;geneID=XLOC_005371
2	Cufflinks	transcript	24769668	24770276	.	.	.	ID=TCONS_00010068;geneID=XLOC_005372
2	Cufflinks	transcript	24770540	24770984	.	.	.	ID=TCONS_00010069;geneID=XLOC_005373
2	Cufflinks	transcript	25224178	25224671	.	.	.	ID=TCONS_00010070;geneID=XLOC_005374
2	Cufflinks	transcript	25419618	25421578	.	.	.	ID=TCONS_00010071;geneID=XLOC_005375
2	Cufflinks	transcript	25466246	25466701	.	.	.	ID=TCONS_00010072;geneID=XLOC_005376
2	Cufflinks	transcript	25466840	25467192	.	.	.	ID=TCONS_00010073;geneID=XLOC_005377
2	Cufflinks	transcript	25498221	25500758	.	+	.	ID=TCONS_00007172;geneID=XLOC_003851
2	Cufflinks	transcript	25577002	25577732	.	.	.	ID=TCONS_00010074;geneID=XLOC_005378
2	Cufflinks	transcript	25667394	25668152	.	.	.	ID=TCONS_00010075;geneID=XLOC_005379
2	Cufflinks	transcript	25791266	25792029	.	-	.	ID=TCONS_00009438;geneID=XLOC_004944
2	Cufflinks	transcript	25822957	25823688	.	.	.	ID=TCONS_00010076;geneID=XLOC_005380
2	Cufflinks	transcript	25824241	25824600	.	.	.	ID=TCONS_00010077;geneID=XLOC_005381
2	Cufflinks	transcript	25825365	25825870	.	.	.	ID=TCONS_00010078;geneID=XLOC_005382
2	Cufflinks	transcript	25890950	25892556	.	.	.	ID=TCONS_00010079;geneID=XLOC_005383
2	Cufflinks	transcript	25911208	25918125	.	-	.	ID=TCONS_00009453;geneID=XLOC_004951
2	Cufflinks	transcript	26029514	26029836	.	.	.	ID=TCONS_00010080;geneID=XLOC_005384
2	Cufflinks	transcript	26612325	26612719	.	.	.	ID=TCONS_00010081;geneID=XLOC_005385
2	Cufflinks	transcript	26783435	26783695	.	.	.	ID=TCONS_00010082;geneID=XLOC_005386
2	Cufflinks	transcript	26783861	26784073	.	.	.	ID=TCONS_00010083;geneID=XLOC_005387
2	Cufflinks	transcript	26802196	26804828	.	-	.	ID=TCONS_00009504;geneID=XLOC_004981
2	Cufflinks	transcript	26960006	26960532	.	.	.	ID=TCONS_00010084;geneID=XLOC_005388
2	Cufflinks	transcript	26961473	26961850	.	.	.	ID=TCONS_00010085;geneID=XLOC_005389
2	Cufflinks	transcript	26961902	26963154	.	.	.	ID=TCONS_00010086;geneID=XLOC_005390
2	Cufflinks	transcript	26963217	26963460	.	.	.	ID=TCONS_00010087;geneID=XLOC_005391
2	Cufflinks	transcript	27175605	27176792	.	.	.	ID=TCONS_00010088;geneID=XLOC_005392
2	Cufflinks	transcript	27177224	27182050	.	+	.	ID=TCONS_00007299;geneID=XLOC_003916
2	Cufflinks	transcript	27177224	27182050	.	-	.	ID=TCONS_00009541;geneID=XLOC_004995
2	Cufflinks	transcript	27180517	27182477	.	+	.	ID=TCONS_00007300;geneID=XLOC_003916
2	Cufflinks	transcript	27486319	27486637	.	+	.	ID=TCONS_00007318;geneID=XLOC_003929
2	Cufflinks	transcript	27707137	27707776	.	.	.	ID=TCONS_00010089;geneID=XLOC_005393
2	Cufflinks	transcript	27772110	27772378	.	.	.	ID=TCONS_00010090;geneID=XLOC_005394
2	Cufflinks	transcript	27772490	27772708	.	.	.	ID=TCONS_00010091;geneID=XLOC_005395
2	Cufflinks	transcript	27783869	27784269	.	.	.	ID=TCONS_00010092;geneID=XLOC_005396
2	Cufflinks	transcript	27784451	27784950	.	.	.	ID=TCONS_00010093;geneID=XLOC_005397
2	Cufflinks	transcript	27785052	27785358	.	.	.	ID=TCONS_00010094;geneID=XLOC_005398
2	Cufflinks	transcript	28026390	28026742	.	.	.	ID=TCONS_00010095;geneID=XLOC_005399
2	Cufflinks	transcript	28180166	28181135	.	.	.	ID=TCONS_00010096;geneID=XLOC_005400
2	Cufflinks	transcript	28208143	28208615	.	.	.	ID=TCONS_00010097;geneID=XLOC_005401
2	Cufflinks	transcript	28376825	28377640	.	.	.	ID=TCONS_00010098;geneID=XLOC_005402
2	Cufflinks	transcript	28378608	28379451	.	.	.	ID=TCONS_00010099;geneID=XLOC_005403
2	Cufflinks	transcript	28425377	28425951	.	.	.	ID=TCONS_00010100;geneID=XLOC_005404
2	Cufflinks	transcript	28426058	28427536	.	.	.	ID=TCONS_00010101;geneID=XLOC_005405
2	Cufflinks	transcript	28889878	28891811	.	-	.	ID=TCONS_00009713;geneID=XLOC_005073
2	Cufflinks	transcript	28893822	28895303	.	.	.	ID=TCONS_00010102;geneID=XLOC_005406
2	Cufflinks	transcript	29243925	29244316	.	-	.	ID=TCONS_00009747;geneID=XLOC_005090
2	Cufflinks	transcript	29269780	29270197	.	.	.	ID=TCONS_00010103;geneID=XLOC_005407
2	Cufflinks	transcript	29408262	29408550	.	.	.	ID=TCONS_00010104;geneID=XLOC_005408
2	Cufflinks	transcript	29427221	29427555	.	.	.	ID=TCONS_00010105;geneID=XLOC_005409
2	Cufflinks	transcript	29430345	29430726	.	.	.	ID=TCONS_00010106;geneID=XLOC_005410
2	Cufflinks	transcript	29957131	29959684	.	.	.	ID=TCONS_00010107;geneID=XLOC_005411
2	Cufflinks	transcript	29959775	29961281	.	.	.	ID=TCONS_00010108;geneID=XLOC_005412
2	Cufflinks	transcript	30094219	30111268	.	-	.	ID=TCONS_00009814;geneID=XLOC_005133
2	Cufflinks	transcript	30164591	30165027	.	.	.	ID=TCONS_00010109;geneID=XLOC_005413
2	Cufflinks	transcript	30287207	30287468	.	.	.	ID=TCONS_00010112;geneID=XLOC_005416
2	Cufflinks	transcript	30293537	30294911	.	.	.	ID=TCONS_00010113;geneID=XLOC_005417
3	Cufflinks	transcript	58608	59639	.	.	.	ID=TCONS_00014387;geneID=XLOC_007456
3	Cufflinks	transcript	62803	63059	.	.	.	ID=TCONS_00014388;geneID=XLOC_007457
3	Cufflinks	transcript	573632	574170	.	-	.	ID=TCONS_00012301;geneID=XLOC_006445
3	Cufflinks	transcript	676782	678305	.	.	.	ID=TCONS_00014389;geneID=XLOC_007458
3	Cufflinks	transcript	682220	682457	.	.	.	ID=TCONS_00014390;geneID=XLOC_007459
3	Cufflinks	transcript	731772	732258	.	.	.	ID=TCONS_00014391;geneID=XLOC_007460
3	Cufflinks	transcript	1038060	1039051	.	.	.	ID=TCONS_00014392;geneID=XLOC_007461
3	Cufflinks	transcript	1039861	1045245	.	+	.	ID=TCONS_00010235;geneID=XLOC_005467
3	Cufflinks	transcript	1242670	1243356	.	+	.	ID=TCONS_00010248;geneID=XLOC_005471
3	Cufflinks	transcript	1280735	1281057	.	.	.	ID=TCONS_00014393;geneID=XLOC_007462
3	Cufflinks	transcript	1309387	1312536	.	.	.	ID=TCONS_00014394;geneID=XLOC_007463
3	Cufflinks	transcript	1655291	1657860	.	-	.	ID=TCONS_00012351;geneID=XLOC_006469
3	Cufflinks	transcript	1676628	1677010	.	.	.	ID=TCONS_00014395;geneID=XLOC_007464
3	Cufflinks	transcript	1725341	1725726	.	.	.	ID=TCONS_00014396;geneID=XLOC_007465
3	Cufflinks	transcript	1726001	1726312	.	.	.	ID=TCONS_00014397;geneID=XLOC_007466
3	Cufflinks	transcript	1808016	1808742	.	.	.	ID=TCONS_00014398;geneID=XLOC_007467
3	Cufflinks	transcript	1854081	1854503	.	.	.	ID=TCONS_00014399;geneID=XLOC_007468
3	Cufflinks	transcript	1946987	1947523	.	.	.	ID=TCONS_00014400;geneID=XLOC_007469
3	Cufflinks	transcript	1985394	1985870	.	.	.	ID=TCONS_00014401;geneID=XLOC_007470
3	Cufflinks	transcript	2262370	2262735	.	.	.	ID=TCONS_00014402;geneID=XLOC_007471
3	Cufflinks	transcript	2643333	2644511	.	.	.	ID=TCONS_00014403;geneID=XLOC_007472
3	Cufflinks	transcript	2685795	2686331	.	-	.	ID=TCONS_00012460;geneID=XLOC_006516
3	Cufflinks	transcript	2769858	2770045	.	.	.	ID=TCONS_00014404;geneID=XLOC_007473
3	Cufflinks	transcript	3121566	3122311	.	.	.	ID=TCONS_00014405;geneID=XLOC_007474
3	Cufflinks	transcript	3130312	3130964	.	.	.	ID=TCONS_00014406;geneID=XLOC_007475
3	Cufflinks	transcript	3131515	3131898	.	.	.	ID=TCONS_00014407;geneID=XLOC_007476
3	Cufflinks	transcript	3132076	3132974	.	.	.	ID=TCONS_00014408;geneID=XLOC_007477
3	Cufflinks	transcript	3133177	3134531	.	.	.	ID=TCONS_00014409;geneID=XLOC_007478
3	Cufflinks	transcript	3134944	3135126	.	.	.	ID=TCONS_00014410;geneID=XLOC_007479
3	Cufflinks	transcript	3150750	3151899	.	.	.	ID=TCONS_00014411;geneID=XLOC_007480
3	Cufflinks	transcript	3156887	3157468	.	.	.	ID=TCONS_00014412;geneID=XLOC_007481
3	Cufflinks	transcript	3228370	3228698	.	.	.	ID=TCONS_00014413;geneID=XLOC_007482
3	Cufflinks	transcript	3379583	3379842	.	.	.	ID=TCONS_00014414;geneID=XLOC_007483
3	Cufflinks	transcript	3379936	3385231	.	-	.	ID=TCONS_00012506;geneID=XLOC_006540
3	Cufflinks	transcript	4110850	4111200	.	.	.	ID=TCONS_00014415;geneID=XLOC_007484
3	Cufflinks	transcript	4112620	4113366	.	.	.	ID=TCONS_00014416;geneID=XLOC_007485
3	Cufflinks	transcript	4117171	4117512	.	.	.	ID=TCONS_00014417;geneID=XLOC_007486
3	Cufflinks	transcript	4117587	4117886	.	.	.	ID=TCONS_00014418;geneID=XLOC_007487
3	Cufflinks	transcript	4250895	4251670	.	-	.	ID=TCONS_00012569;geneID=XLOC_006578
3	Cufflinks	transcript	4285222	4285369	.	.	.	ID=TCONS_00014419;geneID=XLOC_007488
3	Cufflinks	transcript	4324136	4324771	.	.	.	ID=TCONS_00014420;geneID=XLOC_007489
3	Cufflinks	transcript	4324927	4325218	.	.	.	ID=TCONS_00014421;geneID=XLOC_007490
3	Cufflinks	transcript	4325904	4326985	.	.	.	ID=TCONS_00014422;geneID=XLOC_007491
3	Cufflinks	transcript	4372439	4372717	.	.	.	ID=TCONS_00014423;geneID=XLOC_007492
3	Cufflinks	transcript	4416883	4417242	.	.	.	ID=TCONS_00014424;geneID=XLOC_007493
3	Cufflinks	transcript	4436968	4440250	.	+	.	ID=TCONS_00010465;geneID=XLOC_005572
3	Cufflinks	transcript	4436968	4440250	.	+	.	ID=TCONS_00010466;geneID=XLOC_005572
3	Cufflinks	transcript	4586221	4587851	.	.	.	ID=TCONS_00014425;geneID=XLOC_007494
3	Cufflinks	transcript	4914799	4915179	.	.	.	ID=TCONS_00014426;geneID=XLOC_007495
3	Cufflinks	transcript	4915256	4915469	.	.	.	ID=TCONS_00014427;geneID=XLOC_007496
3	Cufflinks	transcript	5014231	5014551	.	+	.	ID=TCONS_00010499;geneID=XLOC_005589
3	Cufflinks	transcript	5154945	5155446	.	.	.	ID=TCONS_00014428;geneID=XLOC_007497
3	Cufflinks	transcript	5457321	5458002	.	+	.	ID=TCONS_00010523;geneID=XLOC_005599
3	Cufflinks	transcript	5672371	5672892	.	+	.	ID=TCONS_00010542;geneID=XLOC_005607
3	Cufflinks	transcript	5720521	5721317	.	-	.	ID=TCONS_00012694;geneID=XLOC_006632
3	Cufflinks	transcript	5901503	5902301	.	.	.	ID=TCONS_00014429;geneID=XLOC_007498
3	Cufflinks	transcript	6072807	6073130	.	.	.	ID=TCONS_00014430;geneID=XLOC_007499
3	Cufflinks	transcript	6602059	6604551	.	.	.	ID=TCONS_00014431;geneID=XLOC_007500
3	Cufflinks	transcript	6604634	6609010	.	.	.	ID=TCONS_00014432;geneID=XLOC_007501
3	Cufflinks	transcript	6657215	6659793	.	.	.	ID=TCONS_00014433;geneID=XLOC_007502
3	Cufflinks	transcript	6661769	6662200	.	.	.	ID=TCONS_00014434;geneID=XLOC_007503
3	Cufflinks	transcript	6759377	6760441	.	.	.	ID=TCONS_00014435;geneID=XLOC_007504
3	Cufflinks	transcript	6760583	6760835	.	.	.	ID=TCONS_00014436;geneID=XLOC_007505
3	Cufflinks	transcript	6773979	6774483	.	.	.	ID=TCONS_00014437;geneID=XLOC_007506
3	Cufflinks	transcript	6974037	6974460	.	.	.	ID=TCONS_00014438;geneID=XLOC_007507
3	Cufflinks	transcript	6975006	6975187	.	.	.	ID=TCONS_00014439;geneID=XLOC_007508
3	Cufflinks	transcript	6975343	6976092	.	.	.	ID=TCONS_00014440;geneID=XLOC_007509
3	Cufflinks	transcript	6976376	6976709	.	.	.	ID=TCONS_00014441;geneID=XLOC_007510
3	Cufflinks	transcript	6977828	6979541	.	-	.	ID=TCONS_00012788;geneID=XLOC_006681
3	Cufflinks	transcript	7480028	7480855	.	.	.	ID=TCONS_00014442;geneID=XLOC_007511
3	Cufflinks	transcript	7541700	7544275	.	+	.	ID=TCONS_00010693;geneID=XLOC_005671
3	Cufflinks	transcript	7722019	7723052	.	.	.	ID=TCONS_00014443;geneID=XLOC_007512
3	Cufflinks	transcript	7729594	7729992	.	.	.	ID=TCONS_00014444;geneID=XLOC_007513
3	Cufflinks	transcript	7730097	7731563	.	.	.	ID=TCONS_00014445;geneID=XLOC_007514
3	Cufflinks	transcript	7733561	7734574	.	.	.	ID=TCONS_00014446;geneID=XLOC_007515
3	Cufflinks	transcript	7795684	7797434	.	.	.	ID=TCONS_00014447;geneID=XLOC_007516
3	Cufflinks	transcript	7877650	7878111	.	.	.	ID=TCONS_00014448;geneID=XLOC_007517
3	Cufflinks	transcript	7924484	7924619	.	.	.	ID=TCONS_00014449;geneID=XLOC_007518
3	Cufflinks	transcript	7924793	7926517	.	.	.	ID=TCONS_00014450;geneID=XLOC_007519
3	Cufflinks	transcript	7926639	7926863	.	.	.	ID=TCONS_00014451;geneID=XLOC_007520
3	Cufflinks	transcript	7927050	7927709	.	.	.	ID=TCONS_00014452;geneID=XLOC_007521
3	Cufflinks	transcript	7927763	7928290	.	.	.	ID=TCONS_00014453;geneID=XLOC_007522
3	Cufflinks	transcript	7928466	7928859	.	.	.	ID=TCONS_00014454;geneID=XLOC_007523
3	Cufflinks	transcript	7928996	7929129	.	.	.	ID=TCONS_00014455;geneID=XLOC_007524
3	Cufflinks	transcript	7929234	7929783	.	.	.	ID=TCONS_00014456;geneID=XLOC_007525
3	Cufflinks	transcript	8066204	8066927	.	.	.	ID=TCONS_00014457;geneID=XLOC_007526
3	Cufflinks	transcript	8069756	8070133	.	.	.	ID=TCONS_00014458;geneID=XLOC_007527
3	Cufflinks	transcript	8075387	8078519	.	-	.	ID=TCONS_00012889;geneID=XLOC_006731
3	Cufflinks	transcript	8075387	8078844	.	-	.	ID=TCONS_00012890;geneID=XLOC_006731
3	Cufflinks	transcript	8084371	8087313	.	-	.	ID=TCONS_00012891;geneID=XLOC_006732
3	Cufflinks	transcript	8334864	8338676	.	.	.	ID=TCONS_00014459;geneID=XLOC_007528
3	Cufflinks	transcript	8880444	8881149	.	.	.	ID=TCONS_00014460;geneID=XLOC_007529
3	Cufflinks	transcript	8881691	8882165	.	.	.	ID=TCONS_00014461;geneID=XLOC_007530
3	Cufflinks	transcript	8957854	8958447	.	.	.	ID=TCONS_00014462;geneID=XLOC_007531
3	Cufflinks	transcript	8958915	8959407	.	.	.	ID=TCONS_00014463;geneID=XLOC_007532
3	Cufflinks	transcript	8959859	8960227	.	.	.	ID=TCONS_00014464;geneID=XLOC_007533
3	Cufflinks	transcript	8960490	8960746	.	.	.	ID=TCONS_00014465;geneID=XLOC_007534
3	Cufflinks	transcript	8963822	8964958	.	.	.	ID=TCONS_00014466;geneID=XLOC_007535
3	Cufflinks	transcript	8966019	8966898	.	.	.	ID=TCONS_00014467;geneID=XLOC_007536
3	Cufflinks	transcript	8967000	8967373	.	.	.	ID=TCONS_00014468;geneID=XLOC_007537
3	Cufflinks	transcript	9013741	9014284	.	.	.	ID=TCONS_00014469;geneID=XLOC_007538
3	Cufflinks	transcript	9016812	9017618	.	-	.	ID=TCONS_00012963;geneID=XLOC_006765
3	Cufflinks	transcript	9273828	9274605	.	.	.	ID=TCONS_00014470;geneID=XLOC_007539
3	Cufflinks	transcript	9274680	9275581	.	.	.	ID=TCONS_00014471;geneID=XLOC_007540
3	Cufflinks	transcript	9276065	9278620	.	.	.	ID=TCONS_00014472;geneID=XLOC_007541
3	Cufflinks	transcript	9278729	9284191	.	.	.	ID=TCONS_00014473;geneID=XLOC_007542
3	Cufflinks	transcript	9284427	9284924	.	.	.	ID=TCONS_00014474;geneID=XLOC_007543
3	Cufflinks	transcript	9285315	9286099	.	.	.	ID=TCONS_00014475;geneID=XLOC_007544
3	Cufflinks	transcript	9286488	9286867	.	.	.	ID=TCONS_00014476;geneID=XLOC_007545
3	Cufflinks	transcript	9287639	9288022	.	.	.	ID=TCONS_00014477;geneID=XLOC_007546
3	Cufflinks	transcript	9288083	9288418	.	.	.	ID=TCONS_00014478;geneID=XLOC_007547
3	Cufflinks	transcript	9288965	9289352	.	.	.	ID=TCONS_00014479;geneID=XLOC_007548
3	Cufflinks	transcript	9290196	9290605	.	.	.	ID=TCONS_00014480;geneID=XLOC_007549
3	Cufflinks	transcript	9291763	9292043	.	.	.	ID=TCONS_00014481;geneID=XLOC_007550
3	Cufflinks	transcript	9292108	9292674	.	.	.	ID=TCONS_00014482;geneID=XLOC_007551
3	Cufflinks	transcript	9293172	9294474	.	.	.	ID=TCONS_00014483;geneID=XLOC_007552
3	Cufflinks	transcript	9294915	9295496	.	.	.	ID=TCONS_00014484;geneID=XLOC_007553
3	Cufflinks	transcript	9295646	9296004	.	.	.	ID=TCONS_00014485;geneID=XLOC_007554
3	Cufflinks	transcript	9317125	9318893	.	+	.	ID=TCONS_00010846;geneID=XLOC_005737
3	Cufflinks	transcript	9317125	9318893	.	+	.	ID=TCONS_00010847;geneID=XLOC_005737
3	Cufflinks	transcript	9317889	9318893	.	+	.	ID=TCONS_00010848;geneID=XLOC_005737
3	Cufflinks	transcript	9391542	9391801	.	.	.	ID=TCONS_00014486;geneID=XLOC_007555
3	Cufflinks	transcript	9391863	9392224	.	.	.	ID=TCONS_00014487;geneID=XLOC_007556
3	Cufflinks	transcript	9411713	9413677	.	-	.	ID=TCONS_00012975;geneID=XLOC_006774
3	Cufflinks	transcript	9880824	9882782	.	+	.	ID=TCONS_00010903;geneID=XLOC_005761
3	Cufflinks	transcript	10004523	10045937	.	-	.	ID=TCONS_00013027;geneID=XLOC_006800
3	Cufflinks	transcript	10186608	10187340	.	.	.	ID=TCONS_00014488;geneID=XLOC_007557
3	Cufflinks	transcript	10190200	10191403	.	.	.	ID=TCONS_00014489;geneID=XLOC_007558
3	Cufflinks	transcript	10192500	10193132	.	.	.	ID=TCONS_00014490;geneID=XLOC_007559
3	Cufflinks	transcript	10193555	10196032	.	.	.	ID=TCONS_00014491;geneID=XLOC_007560
3	Cufflinks	transcript	10197758	10199916	.	.	.	ID=TCONS_00014492;geneID=XLOC_007561
3	Cufflinks	transcript	10198633	10199916	.	.	.	ID=TCONS_00014493;geneID=XLOC_007561
3	Cufflinks	transcript	10261087	10261465	.	-	.	ID=TCONS_00013041;geneID=XLOC_006807
3	Cufflinks	transcript	10328706	10329455	.	.	.	ID=TCONS_00014494;geneID=XLOC_007562
3	Cufflinks	transcript	10605734	10606087	.	.	.	ID=TCONS_00014495;geneID=XLOC_007563
3	Cufflinks	transcript	10646746	10647609	.	.	.	ID=TCONS_00014496;geneID=XLOC_007564
3	Cufflinks	transcript	10647700	10650029	.	.	.	ID=TCONS_00014497;geneID=XLOC_007565
3	Cufflinks	transcript	10650096	10650328	.	.	.	ID=TCONS_00014498;geneID=XLOC_007566
3	Cufflinks	transcript	10800997	10801155	.	.	.	ID=TCONS_00014499;geneID=XLOC_007567
3	Cufflinks	transcript	10828975	10829299	.	.	.	ID=TCONS_00014500;geneID=XLOC_007568
3	Cufflinks	transcript	10832164	10833011	.	.	.	ID=TCONS_00014501;geneID=XLOC_007569
3	Cufflinks	transcript	11010233	11011888	.	.	.	ID=TCONS_00014502;geneID=XLOC_007570
3	Cufflinks	transcript	11107717	11108066	.	.	.	ID=TCONS_00014503;geneID=XLOC_007571
3	Cufflinks	transcript	11108357	11108985	.	.	.	ID=TCONS_00014504;geneID=XLOC_007572
3	Cufflinks	transcript	11109229	11109501	.	.	.	ID=TCONS_00014505;geneID=XLOC_007573
3	Cufflinks	transcript	11109596	11110251	.	.	.	ID=TCONS_00014506;geneID=XLOC_007574
3	Cufflinks	transcript	11293608	11297752	.	-	.	ID=TCONS_00013131;geneID=XLOC_006849
3	Cufflinks	transcript	11580115	11581938	.	+	.	ID=TCONS_00011042;geneID=XLOC_005841
3	Cufflinks	transcript	12194269	12194893	.	+	.	ID=TCONS_00011098;geneID=XLOC_005864
3	Cufflinks	transcript	12251927	12252430	.	.	.	ID=TCONS_00014507;geneID=XLOC_007575
3	Cufflinks	transcript	12557133	12557404	.	+	.	ID=TCONS_00011115;geneID=XLOC_005871
3	Cufflinks	transcript	12677008	12678150	.	.	.	ID=TCONS_00014508;geneID=XLOC_007576
3	Cufflinks	transcript	12821484	12821846	.	.	.	ID=TCONS_00014509;geneID=XLOC_007577
3	Cufflinks	transcript	12942391	12952101	.	+	.	ID=TCONS_00011148;geneID=XLOC_005886
3	Cufflinks	transcript	12952332	12952787	.	.	.	ID=TCONS_00014510;geneID=XLOC_007578
3	Cufflinks	transcript	13305140	13305601	.	.	.	ID=TCONS_00014511;geneID=XLOC_007579
3	Cufflinks	transcript	13344386	13348589	.	.	.	ID=TCONS_00014512;geneID=XLOC_007580
3	Cufflinks	transcript	13350173	13350832	.	.	.	ID=TCONS_00014513;geneID=XLOC_007581
3	Cufflinks	transcript	13350904	13351225	.	.	.	ID=TCONS_00014514;geneID=XLOC_007582
3	Cufflinks	transcript	13363250	13363756	.	.	.	ID=TCONS_00014515;geneID=XLOC_007583
3	Cufflinks	transcript	13363893	13364462	.	.	.	ID=TCONS_00014516;geneID=XLOC_007584
3	Cufflinks	transcript	13364554	13364978	.	.	.	ID=TCONS_00014517;geneID=XLOC_007585
3	Cufflinks	transcript	13431758	13431897	.	.	.	ID=TCONS_00014518;geneID=XLOC_007586
3	Cufflinks	transcript	13441385	13442027	.	.	.	ID=TCONS_00014519;geneID=XLOC_007587
3	Cufflinks	transcript	13442244	13444375	.	.	.	ID=TCONS_00014520;geneID=XLOC_007588
3	Cufflinks	transcript	13471510	13472067	.	.	.	ID=TCONS_00014521;geneID=XLOC_007589
3	Cufflinks	transcript	13480638	13480958	.	.	.	ID=TCONS_00014522;geneID=XLOC_007590
3	Cufflinks	transcript	13489016	13491268	.	.	.	ID=TCONS_00014523;geneID=XLOC_007591
3	Cufflinks	transcript	13491328	13492382	.	.	.	ID=TCONS_00014524;geneID=XLOC_007592
3	Cufflinks	transcript	13493180	13493520	.	.	.	ID=TCONS_00014525;geneID=XLOC_007593
3	Cufflinks	transcript	13588942	13590035	.	.	.	ID=TCONS_00014526;geneID=XLOC_007594
3	Cufflinks	transcript	13590774	13592430	.	+	.	ID=TCONS_00011170;geneID=XLOC_005896
3	Cufflinks	transcript	13590774	13592430	.	+	.	ID=TCONS_00011171;geneID=XLOC_005896
3	Cufflinks	transcript	13590774	13592430	.	+	.	ID=TCONS_00011172;geneID=XLOC_005896
3	Cufflinks	transcript	13757151	13757740	.	.	.	ID=TCONS_00014527;geneID=XLOC_007595
3	Cufflinks	transcript	13942095	13942432	.	.	.	ID=TCONS_00014528;geneID=XLOC_007596
3	Cufflinks	transcript	13950292	13950669	.	.	.	ID=TCONS_00014529;geneID=XLOC_007597
3	Cufflinks	transcript	14165308	14166538	.	.	.	ID=TCONS_00014530;geneID=XLOC_007598
3	Cufflinks	transcript	14166630	14168435	.	.	.	ID=TCONS_00014531;geneID=XLOC_007599
3	Cufflinks	transcript	14168852	14169544	.	.	.	ID=TCONS_00014532;geneID=XLOC_007600
3	Cufflinks	transcript	14170811	14172208	.	.	.	ID=TCONS_00014533;geneID=XLOC_007601
3	Cufflinks	transcript	14172313	14172698	.	.	.	ID=TCONS_00014534;geneID=XLOC_007602
3	Cufflinks	transcript	14217374	14217980	.	.	.	ID=TCONS_00014535;geneID=XLOC_007603
3	Cufflinks	transcript	14277330	14277786	.	.	.	ID=TCONS_00014536;geneID=XLOC_007604
3	Cufflinks	transcript	14278043	14278857	.	.	.	ID=TCONS_00014537;geneID=XLOC_007605
3	Cufflinks	transcript	14279015	14279796	.	.	.	ID=TCONS_00014538;geneID=XLOC_007606
3	Cufflinks	transcript	14288384	14288731	.	.	.	ID=TCONS_00014539;geneID=XLOC_007607
3	Cufflinks	transcript	14373591	14374463	.	+	.	ID=TCONS_00011228;geneID=XLOC_005925
3	Cufflinks	transcript	14533028	14533702	.	+	.	ID=TCONS_00011260;geneID=XLOC_005944
3	Cufflinks	transcript	14533810	14533998	.	.	.	ID=TCONS_00014540;geneID=XLOC_007608
3	Cufflinks	transcript	15036986	15037754	.	.	.	ID=TCONS_00014541;geneID=XLOC_007609
3	Cufflinks	transcript	15037858	15038380	.	.	.	ID=TCONS_00014542;geneID=XLOC_007610
3	Cufflinks	transcript	15087469	15088427	.	-	.	ID=TCONS_00013357;geneID=XLOC_006967
3	Cufflinks	transcript	15205219	15206244	.	.	.	ID=TCONS_00014543;geneID=XLOC_007611
3	Cufflinks	transcript	15371564	15371953	.	.	.	ID=TCONS_00014545;geneID=XLOC_007613
3	Cufflinks	transcript	15745341	15746137	.	-	.	ID=TCONS_00013377;geneID=XLOC_006979
3	Cufflinks	transcript	15866548	15866672	.	.	.	ID=TCONS_00014546;geneID=XLOC_007614
3	Cufflinks	transcript	16011919	16012244	.	.	.	ID=TCONS_00014547;geneID=XLOC_007615
3	Cufflinks	transcript	16042902	16044017	.	.	.	ID=TCONS_00014548;geneID=XLOC_007616
3	Cufflinks	transcript	16053548	16054724	.	.	.	ID=TCONS_00014549;geneID=XLOC_007617
3	Cufflinks	transcript	16283105	16283771	.	+	.	ID=TCONS_00011401;geneID=XLOC_006012
3	Cufflinks	transcript	16283143	16325731	.	+	.	ID=TCONS_00011402;geneID=XLOC_006012
3	Cufflinks	transcript	16297169	16307498	.	+	.	ID=TCONS_00011403;geneID=XLOC_006012
3	Cufflinks	transcript	16324201	16324526	.	.	.	ID=TCONS_00014550;geneID=XLOC_007618
3	Cufflinks	transcript	16324651	16325762	.	+	.	ID=TCONS_00011404;geneID=XLOC_006012
3	Cufflinks	transcript	16378384	16381547	.	.	.	ID=TCONS_00014551;geneID=XLOC_007619
3	Cufflinks	transcript	16594732	16596434	.	.	.	ID=TCONS_00014552;geneID=XLOC_007620
3	Cufflinks	transcript	16596614	16597964	.	.	.	ID=TCONS_00014553;geneID=XLOC_007621
3	Cufflinks	transcript	16598452	16602066	.	.	.	ID=TCONS_00014554;geneID=XLOC_007622
3	Cufflinks	transcript	16613154	16613508	.	-	.	ID=TCONS_00013473;geneID=XLOC_007027
3	Cufflinks	transcript	16616618	16617004	.	.	.	ID=TCONS_00014555;geneID=XLOC_007623
3	Cufflinks	transcript	16626310	16630548	.	+	.	ID=TCONS_00011433;geneID=XLOC_006030
3	Cufflinks	transcript	16815600	16815982	.	.	.	ID=TCONS_00014556;geneID=XLOC_007624
3	Cufflinks	transcript	17018411	17018968	.	.	.	ID=TCONS_00014557;geneID=XLOC_007625
3	Cufflinks	transcript	17114489	17115568	.	.	.	ID=TCONS_00014558;geneID=XLOC_007626
3	Cufflinks	transcript	17124796	17125698	.	+	.	ID=TCONS_00011479;geneID=XLOC_006053
3	Cufflinks	transcript	17234321	17235201	.	.	.	ID=TCONS_00014559;geneID=XLOC_007627
3	Cufflinks	transcript	17276323	17277561	.	.	.	ID=TCONS_00014560;geneID=XLOC_007628
3	Cufflinks	transcript	17491899	17495929	.	-	.	ID=TCONS_00013554;geneID=XLOC_007055
3	Cufflinks	transcript	17619956	17623601	.	.	.	ID=TCONS_00014561;geneID=XLOC_007629
3	Cufflinks	transcript	17623772	17628017	.	.	.	ID=TCONS_00014562;geneID=XLOC_007630
3	Cufflinks	transcript	17930653	17931686	.	.	.	ID=TCONS_00014563;geneID=XLOC_007631
3	Cufflinks	transcript	17932010	17933481	.	.	.	ID=TCONS_00014564;geneID=XLOC_007632
3	Cufflinks	transcript	17960359	17964387	.	-	.	ID=TCONS_00013573;geneID=XLOC_007064
3	Cufflinks	transcript	17975873	17976364	.	.	.	ID=TCONS_00014565;geneID=XLOC_007633
3	Cufflinks	transcript	18036289	18036493	.	.	.	ID=TCONS_00014566;geneID=XLOC_007634
3	Cufflinks	transcript	18280378	18281583	.	.	.	ID=TCONS_00014567;geneID=XLOC_007635
3	Cufflinks	transcript	18282121	18282775	.	-	.	ID=TCONS_00013605;geneID=XLOC_007077
3	Cufflinks	transcript	18321981	18322172	.	.	.	ID=TCONS_00014568;geneID=XLOC_007636
3	Cufflinks	transcript	18392980	18394796	.	-	.	ID=TCONS_00013606;geneID=XLOC_007078
3	Cufflinks	transcript	18456859	18458252	.	-	.	ID=TCONS_00013607;geneID=XLOC_007079
3	Cufflinks	transcript	18586362	18586689	.	.	.	ID=TCONS_00014569;geneID=XLOC_007637
3	Cufflinks	transcript	19181148	19181690	.	.	.	ID=TCONS_00014570;geneID=XLOC_007638
3	Cufflinks	transcript	19266863	19269402	.	+	.	ID=TCONS_00011598;geneID=XLOC_006115
3	Cufflinks	transcript	19266863	19277478	.	+	.	ID=TCONS_00011599;geneID=XLOC_006115
3	Cufflinks	transcript	19299486	19299793	.	.	.	ID=TCONS_00014571;geneID=XLOC_007639
3	Cufflinks	transcript	19708635	19726498	.	+	.	ID=TCONS_00011642;geneID=XLOC_006133
3	Cufflinks	transcript	19756218	19757144	.	.	.	ID=TCONS_00014572;geneID=XLOC_007640
3	Cufflinks	transcript	19804224	19804478	.	.	.	ID=TCONS_00014573;geneID=XLOC_007641
3	Cufflinks	transcript	19804580	19804795	.	.	.	ID=TCONS_00014574;geneID=XLOC_007642
3	Cufflinks	transcript	19804895	19806476	.	.	.	ID=TCONS_00014575;geneID=XLOC_007643
3	Cufflinks	transcript	19888714	19892399	.	.	.	ID=TCONS_00014576;geneID=XLOC_007644
3	Cufflinks	transcript	19900763	19901530	.	.	.	ID=TCONS_00014577;geneID=XLOC_007645
3	Cufflinks	transcript	19901600	19901852	.	.	.	ID=TCONS_00014578;geneID=XLOC_007646
3	Cufflinks	transcript	19902442	19903210	.	.	.	ID=TCONS_00014579;geneID=XLOC_007647
3	Cufflinks	transcript	19903322	19904520	.	.	.	ID=TCONS_00014580;geneID=XLOC_007648
3	Cufflinks	transcript	19904588	19908622	.	-	.	ID=TCONS_00013698;geneID=XLOC_007120
3	Cufflinks	transcript	19942131	19943023	.	+	.	ID=TCONS_00011652;geneID=XLOC_006136
3	Cufflinks	transcript	20090349	20092236	.	.	.	ID=TCONS_00014581;geneID=XLOC_007649
3	Cufflinks	transcript	20101433	20103624	.	+	.	ID=TCONS_00011660;geneID=XLOC_006140
3	Cufflinks	transcript	20101490	20103624	.	+	.	ID=TCONS_00011661;geneID=XLOC_006140
3	Cufflinks	transcript	20101490	20103752	.	+	.	ID=TCONS_00011662;geneID=XLOC_006140
3	Cufflinks	transcript	20249789	20250080	.	.	.	ID=TCONS_00014582;geneID=XLOC_007650
3	Cufflinks	transcript	20287440	20288579	.	-	.	ID=TCONS_00013714;geneID=XLOC_007127
3	Cufflinks	transcript	20287440	20288579	.	-	.	ID=TCONS_00013715;geneID=XLOC_007127
3	Cufflinks	transcript	20287440	20288579	.	-	.	ID=TCONS_00013716;geneID=XLOC_007127
3	Cufflinks	transcript	20698567	20700309	.	-	.	ID=TCONS_00013727;geneID=XLOC_007131
3	Cufflinks	transcript	20698567	20701064	.	-	.	ID=TCONS_00013728;geneID=XLOC_007131
3	Cufflinks	transcript	20855760	20855895	.	.	.	ID=TCONS_00014583;geneID=XLOC_007651
3	Cufflinks	transcript	21000767	21002536	.	.	.	ID=TCONS_00014584;geneID=XLOC_007652
3	Cufflinks	transcript	21003299	21003594	.	.	.	ID=TCONS_00014585;geneID=XLOC_007653
3	Cufflinks	transcript	21027603	21028416	.	.	.	ID=TCONS_00014586;geneID=XLOC_007654
3	Cufflinks	transcript	21366039	21367018	.	.	.	ID=TCONS_00014587;geneID=XLOC_007655
3	Cufflinks	transcript	21426167	21426705	.	-	.	ID=TCONS_00013813;geneID=XLOC_007166
3	Cufflinks	transcript	21449529	21449658	.	.	.	ID=TCONS_00014588;geneID=XLOC_007656
3	Cufflinks	transcript	21451087	21451340	.	.	.	ID=TCONS_00014589;geneID=XLOC_007657
3	Cufflinks	transcript	21475898	21476538	.	.	.	ID=TCONS_00014590;geneID=XLOC_007658
3	Cufflinks	transcript	21476738	21476936	.	.	.	ID=TCONS_00014591;geneID=XLOC_007659
3	Cufflinks	transcript	21477033	21477750	.	.	.	ID=TCONS_00014592;geneID=XLOC_007660
3	Cufflinks	transcript	21531229	21531528	.	.	.	ID=TCONS_00014593;geneID=XLOC_007661
3	Cufflinks	transcript	21663463	21664345	.	.	.	ID=TCONS_00014594;geneID=XLOC_007662
3	Cufflinks	transcript	21717822	21718174	.	.	.	ID=TCONS_00014595;geneID=XLOC_007663
3	Cufflinks	transcript	21740185	21740476	.	.	.	ID=TCONS_00014596;geneID=XLOC_007664
3	Cufflinks	transcript	21740881	21741733	.	.	.	ID=TCONS_00014597;geneID=XLOC_007665
3	Cufflinks	transcript	21741913	21742069	.	.	.	ID=TCONS_00014598;geneID=XLOC_007666
3	Cufflinks	transcript	21742129	21743805	.	.	.	ID=TCONS_00014599;geneID=XLOC_007667
3	Cufflinks	transcript	21828872	21830262	.	-	.	ID=TCONS_00013843;geneID=XLOC_007182
3	Cufflinks	transcript	21900177	21900859	.	.	.	ID=TCONS_00014600;geneID=XLOC_007668
3	Cufflinks	transcript	21909198	21910103	.	.	.	ID=TCONS_00014601;geneID=XLOC_007669
3	Cufflinks	transcript	22065188	22066336	.	.	.	ID=TCONS_00014602;geneID=XLOC_007670
3	Cufflinks	transcript	22066400	22066694	.	.	.	ID=TCONS_00014603;geneID=XLOC_007671
3	Cufflinks	transcript	22449505	22450765	.	+	.	ID=TCONS_00011813;geneID=XLOC_006212
3	Cufflinks	transcript	22581515	22582271	.	.	.	ID=TCONS_00014604;geneID=XLOC_007672
3	Cufflinks	transcript	22748225	22748865	.	.	.	ID=TCONS_00014605;geneID=XLOC_007673
3	Cufflinks	transcript	22922552	22922884	.	.	.	ID=TCONS_00014606;geneID=XLOC_007674
3	Cufflinks	transcript	22924977	22925596	.	.	.	ID=TCONS_00014607;geneID=XLOC_007675
3	Cufflinks	transcript	23007678	23009164	.	.	.	ID=TCONS_00014608;geneID=XLOC_007676
3	Cufflinks	transcript	23089778	23091152	.	.	.	ID=TCONS_00014609;geneID=XLOC_007677
3	Cufflinks	transcript	23300326	23300765	.	.	.	ID=TCONS_00014610;geneID=XLOC_007678
3	Cufflinks	transcript	23326700	23327280	.	-	.	ID=TCONS_00013962;geneID=XLOC_007238
3	Cufflinks	transcript	23400305	23401611	.	.	.	ID=TCONS_00014611;geneID=XLOC_007679
3	Cufflinks	transcript	23401712	23402268	.	.	.	ID=TCONS_00014612;geneID=XLOC_007680
3	Cufflinks	transcript	23480667	23481496	.	-	.	ID=TCONS_00013968;geneID=XLOC_007241
3	Cufflinks	transcript	23647208	23648366	.	.	.	ID=TCONS_00014613;geneID=XLOC_007681
3	Cufflinks	transcript	23981390	23981574	.	.	.	ID=TCONS_00014614;geneID=XLOC_007682
3	Cufflinks	transcript	24006048	24006535	.	.	.	ID=TCONS_00014615;geneID=XLOC_007683
3	Cufflinks	transcript	24115407	24116460	.	+	.	ID=TCONS_00011962;geneID=XLOC_006284
3	Cufflinks	transcript	24225240	24225629	.	.	.	ID=TCONS_00014616;geneID=XLOC_007684
3	Cufflinks	transcript	24227469	24228239	.	.	.	ID=TCONS_00014617;geneID=XLOC_007685
3	Cufflinks	transcript	24228295	24229487	.	.	.	ID=TCONS_00014618;geneID=XLOC_007686
3	Cufflinks	transcript	24229568	24230769	.	.	.	ID=TCONS_00014619;geneID=XLOC_007687
3	Cufflinks	transcript	24231032	24231340	.	.	.	ID=TCONS_00014620;geneID=XLOC_007688
3	Cufflinks	transcript	24231504	24232929	.	.	.	ID=TCONS_00014621;geneID=XLOC_007689
3	Cufflinks	transcript	24350582	24351020	.	.	.	ID=TCONS_00014622;geneID=XLOC_007690
3	Cufflinks	transcript	24352277	24352584	.	.	.	ID=TCONS_00014623;geneID=XLOC_007691
3	Cufflinks	transcript	24395008	24395770	.	.	.	ID=TCONS_00014624;geneID=XLOC_007692
3	Cufflinks	transcript	24440230	24442599	.	.	.	ID=TCONS_00014625;geneID=XLOC_007693
3	Cufflinks	transcript	24552232	24552355	.	.	.	ID=TCONS_00014626;geneID=XLOC_007694
3	Cufflinks	transcript	24670945	24671881	.	-	.	ID=TCONS_00014098;geneID=XLOC_007299
3	Cufflinks	transcript	24831485	24831871	.	.	.	ID=TCONS_00014627;geneID=XLOC_007695
3	Cufflinks	transcript	24939399	24939805	.	.	.	ID=TCONS_00014628;geneID=XLOC_007696
3	Cufflinks	transcript	25028987	25030112	.	.	.	ID=TCONS_00014629;geneID=XLOC_007697
3	Cufflinks	transcript	25176578	25177481	.	-	.	ID=TCONS_00014140;geneID=XLOC_007319
3	Cufflinks	transcript	25368492	25368922	.	.	.	ID=TCONS_00014631;geneID=XLOC_007699
3	Cufflinks	transcript	25368973	25369178	.	.	.	ID=TCONS_00014632;geneID=XLOC_007700
3	Cufflinks	transcript	25375153	25375986	.	.	.	ID=TCONS_00014633;geneID=XLOC_007701
3	Cufflinks	transcript	25627033	25627431	.	.	.	ID=TCONS_00014634;geneID=XLOC_007702
3	Cufflinks	transcript	25723083	25723515	.	.	.	ID=TCONS_00014635;geneID=XLOC_007703
3	Cufflinks	transcript	25723637	25726887	.	.	.	ID=TCONS_00014636;geneID=XLOC_007704
3	Cufflinks	transcript	25726967	25727747	.	.	.	ID=TCONS_00014637;geneID=XLOC_007705
3	Cufflinks	transcript	25727819	25728931	.	.	.	ID=TCONS_00014638;geneID=XLOC_007706
3	Cufflinks	transcript	25807108	25807454	.	-	.	ID=TCONS_00014215;geneID=XLOC_007359
3	Cufflinks	transcript	25867330	25869184	.	.	.	ID=TCONS_00014639;geneID=XLOC_007707
3	Cufflinks	transcript	26149965	26150601	.	.	.	ID=TCONS_00014640;geneID=XLOC_007708
3	Cufflinks	transcript	26239462	26240895	.	.	.	ID=TCONS_00014641;geneID=XLOC_007709
3	Cufflinks	transcript	26510126	26510751	.	.	.	ID=TCONS_00014642;geneID=XLOC_007710
3	Cufflinks	transcript	26511534	26512147	.	.	.	ID=TCONS_00014643;geneID=XLOC_007711
3	Cufflinks	transcript	26520027	26520833	.	.	.	ID=TCONS_00014644;geneID=XLOC_007712
3	Cufflinks	transcript	26616548	26630923	.	+	.	ID=TCONS_00012200;geneID=XLOC_006394
3	Cufflinks	transcript	26653994	26654736	.	.	.	ID=TCONS_00014645;geneID=XLOC_007713
3	Cufflinks	transcript	26654863	26655883	.	.	.	ID=TCONS_00014646;geneID=XLOC_007714
3	Cufflinks	transcript	26655998	26656905	.	.	.	ID=TCONS_00014647;geneID=XLOC_007715
3	Cufflinks	transcript	26746526	26747258	.	.	.	ID=TCONS_00014648;geneID=XLOC_007716
3	Cufflinks	transcript	26747370	26748257	.	.	.	ID=TCONS_00014649;geneID=XLOC_007717
3	Cufflinks	transcript	26748433	26748905	.	.	.	ID=TCONS_00014650;geneID=XLOC_007718
3	Cufflinks	transcript	26757964	26758520	.	.	.	ID=TCONS_00014651;geneID=XLOC_007719
3	Cufflinks	transcript	26771599	26772510	.	.	.	ID=TCONS_00014652;geneID=XLOC_007720
3	Cufflinks	transcript	26776900	26781778	.	-	.	ID=TCONS_00014354;geneID=XLOC_007435
3	Cufflinks	transcript	26778664	26779362	.	.	.	ID=TCONS_00014653;geneID=XLOC_007721
3	Cufflinks	transcript	26923743	26924349	.	.	.	ID=TCONS_00014654;geneID=XLOC_007722
4	Cufflinks	transcript	190355	190806	.	.	.	ID=TCONS_00016616;geneID=XLOC_008669
4	Cufflinks	transcript	232649	232924	.	.	.	ID=TCONS_00016617;geneID=XLOC_008670
4	Cufflinks	transcript	294392	295418	.	.	.	ID=TCONS_00016618;geneID=XLOC_008671
4	Cufflinks	transcript	295540	295974	.	.	.	ID=TCONS_00016619;geneID=XLOC_008672
4	Cufflinks	transcript	310183	311216	.	.	.	ID=TCONS_00016620;geneID=XLOC_008673
4	Cufflinks	transcript	311524	313136	.	.	.	ID=TCONS_00016621;geneID=XLOC_008674
4	Cufflinks	transcript	313491	314057	.	.	.	ID=TCONS_00016622;geneID=XLOC_008675
4	Cufflinks	transcript	652784	653189	.	.	.	ID=TCONS_00016623;geneID=XLOC_008676
4	Cufflinks	transcript	653253	653563	.	.	.	ID=TCONS_00016624;geneID=XLOC_008677
4	Cufflinks	transcript	653614	653956	.	.	.	ID=TCONS_00016625;geneID=XLOC_008678
4	Cufflinks	transcript	654034	655320	.	.	.	ID=TCONS_00016626;geneID=XLOC_008679
4	Cufflinks	transcript	777177	779315	.	.	.	ID=TCONS_00016627;geneID=XLOC_008680
4	Cufflinks	transcript	809266	809426	.	.	.	ID=TCONS_00016628;geneID=XLOC_008681
4	Cufflinks	transcript	809756	810497	.	.	.	ID=TCONS_00016629;geneID=XLOC_008682
4	Cufflinks	transcript	810676	812359	.	.	.	ID=TCONS_00016630;geneID=XLOC_008683
4	Cufflinks	transcript	812524	813162	.	.	.	ID=TCONS_00016631;geneID=XLOC_008684
4	Cufflinks	transcript	1077471	1077850	.	.	.	ID=TCONS_00016632;geneID=XLOC_008685
4	Cufflinks	transcript	1085774	1086004	.	.	.	ID=TCONS_00016633;geneID=XLOC_008686
4	Cufflinks	transcript	1086095	1086406	.	.	.	ID=TCONS_00016634;geneID=XLOC_008687
4	Cufflinks	transcript	1191118	1192406	.	.	.	ID=TCONS_00016635;geneID=XLOC_008688
4	Cufflinks	transcript	1195213	1195955	.	.	.	ID=TCONS_00016636;geneID=XLOC_008689
4	Cufflinks	transcript	1260506	1261062	.	.	.	ID=TCONS_00016637;geneID=XLOC_008690
4	Cufflinks	transcript	1262063	1262288	.	.	.	ID=TCONS_00016638;geneID=XLOC_008691
4	Cufflinks	transcript	1262493	1263768	.	.	.	ID=TCONS_00016639;geneID=XLOC_008692
4	Cufflinks	transcript	1264165	1264814	.	.	.	ID=TCONS_00016640;geneID=XLOC_008693
4	Cufflinks	transcript	1264963	1265415	.	.	.	ID=TCONS_00016641;geneID=XLOC_008694
4	Cufflinks	transcript	1265566	1265712	.	.	.	ID=TCONS_00016642;geneID=XLOC_008695
4	Cufflinks	transcript	1363362	1366548	.	.	.	ID=TCONS_00016643;geneID=XLOC_008696
4	Cufflinks	transcript	1468245	1469012	.	.	.	ID=TCONS_00016644;geneID=XLOC_008697
4	Cufflinks	transcript	1537618	1560915	.	+	.	ID=TCONS_00014766;geneID=XLOC_007783
4	Cufflinks	transcript	1545394	1551928	.	+	.	ID=TCONS_00014767;geneID=XLOC_007783
4	Cufflinks	transcript	1547528	1560915	.	+	.	ID=TCONS_00014768;geneID=XLOC_007783
4	Cufflinks	transcript	1713392	1713934	.	.	.	ID=TCONS_00016645;geneID=XLOC_008698
4	Cufflinks	transcript	2038141	2040866	.	-	.	ID=TCONS_00015763;geneID=XLOC_008256
4	Cufflinks	transcript	2210673	2213445	.	+	.	ID=TCONS_00014789;geneID=XLOC_007794
4	Cufflinks	transcript	2234478	2235735	.	.	.	ID=TCONS_00016646;geneID=XLOC_008699
4	Cufflinks	transcript	2240603	2242106	.	.	.	ID=TCONS_00016647;geneID=XLOC_008700
4	Cufflinks	transcript	2243053	2243770	.	.	.	ID=TCONS_00016648;geneID=XLOC_008701
4	Cufflinks	transcript	2377807	2378780	.	+	.	ID=TCONS_00014804;geneID=XLOC_007801
4	Cufflinks	transcript	2453261	2453779	.	.	.	ID=TCONS_00016649;geneID=XLOC_008702
4	Cufflinks	transcript	3196880	3197173	.	.	.	ID=TCONS_00016650;geneID=XLOC_008703
4	Cufflinks	transcript	3665889	3666781	.	.	.	ID=TCONS_00016651;geneID=XLOC_008704
4	Cufflinks	transcript	3667087	3668597	.	.	.	ID=TCONS_00016652;geneID=XLOC_008705
4	Cufflinks	transcript	3668707	3668912	.	.	.	ID=TCONS_00016653;geneID=XLOC_008706
4	Cufflinks	transcript	3669092	3670811	.	.	.	ID=TCONS_00016654;geneID=XLOC_008707
4	Cufflinks	transcript	3670896	3671403	.	.	.	ID=TCONS_00016655;geneID=XLOC_008708
4	Cufflinks	transcript	3673383	3673580	.	.	.	ID=TCONS_00016656;geneID=XLOC_008709
4	Cufflinks	transcript	3673675	3673879	.	.	.	ID=TCONS_00016657;geneID=XLOC_008710
4	Cufflinks	transcript	3674360	3674523	.	.	.	ID=TCONS_00016658;geneID=XLOC_008711
4	Cufflinks	transcript	3675068	3675189	.	.	.	ID=TCONS_00016659;geneID=XLOC_008712
4	Cufflinks	transcript	3984120	3984263	.	.	.	ID=TCONS_00016660;geneID=XLOC_008713
4	Cufflinks	transcript	3984501	3984790	.	.	.	ID=TCONS_00016661;geneID=XLOC_008714
4	Cufflinks	transcript	4316341	4316812	.	.	.	ID=TCONS_00016662;geneID=XLOC_008715
4	Cufflinks	transcript	4317123	4318053	.	.	.	ID=TCONS_00016663;geneID=XLOC_008716
4	Cufflinks	transcript	4318187	4319418	.	.	.	ID=TCONS_00016664;geneID=XLOC_008717
4	Cufflinks	transcript	4319652	4319846	.	.	.	ID=TCONS_00016665;geneID=XLOC_008718
4	Cufflinks	transcript	4457400	4458557	.	.	.	ID=TCONS_00016666;geneID=XLOC_008719
4	Cufflinks	transcript	5054825	5055081	.	-	.	ID=TCONS_00016057;geneID=XLOC_008383
4	Cufflinks	transcript	5087886	5088140	.	-	.	ID=TCONS_00016061;geneID=XLOC_008387
4	Cufflinks	transcript	5126538	5126684	.	.	.	ID=TCONS_00016667;geneID=XLOC_008720
4	Cufflinks	transcript	5162227	5162792	.	.	.	ID=TCONS_00016668;geneID=XLOC_008721
4	Cufflinks	transcript	5193122	5193465	.	.	.	ID=TCONS_00016669;geneID=XLOC_008722
4	Cufflinks	transcript	5461677	5462532	.	.	.	ID=TCONS_00016670;geneID=XLOC_008723
4	Cufflinks	transcript	5462602	5465346	.	.	.	ID=TCONS_00016671;geneID=XLOC_008724
4	Cufflinks	transcript	5465427	5465675	.	.	.	ID=TCONS_00016672;geneID=XLOC_008725
4	Cufflinks	transcript	5466243	5467786	.	.	.	ID=TCONS_00016673;geneID=XLOC_008726
4	Cufflinks	transcript	5467925	5470065	.	-	.	ID=TCONS_00016090;geneID=XLOC_008404
4	Cufflinks	transcript	5470147	5471115	.	.	.	ID=TCONS_00016674;geneID=XLOC_008727
4	Cufflinks	transcript	5471196	5472792	.	.	.	ID=TCONS_00016675;geneID=XLOC_008728
4	Cufflinks	transcript	5473166	5474783	.	.	.	ID=TCONS_00016676;geneID=XLOC_008729
4	Cufflinks	transcript	5474848	5478405	.	.	.	ID=TCONS_00016677;geneID=XLOC_008730
4	Cufflinks	transcript	5478588	5479593	.	.	.	ID=TCONS_00016678;geneID=XLOC_008731
4	Cufflinks	transcript	5479691	5481121	.	.	.	ID=TCONS_00016679;geneID=XLOC_008732
4	Cufflinks	transcript	5482846	5483482	.	.	.	ID=TCONS_00016680;geneID=XLOC_008733
4	Cufflinks	transcript	5483782	5484208	.	.	.	ID=TCONS_00016681;geneID=XLOC_008734
4	Cufflinks	transcript	5484270	5486187	.	.	.	ID=TCONS_00016682;geneID=XLOC_008735
4	Cufflinks	transcript	5583964	5584306	.	.	.	ID=TCONS_00016683;geneID=XLOC_008736
4	Cufflinks	transcript	5589207	5594593	.	.	.	ID=TCONS_00016684;geneID=XLOC_008737
4	Cufflinks	transcript	5681013	5683375	.	.	.	ID=TCONS_00016685;geneID=XLOC_008738
4	Cufflinks	transcript	5758483	5760317	.	.	.	ID=TCONS_00016686;geneID=XLOC_008739
4	Cufflinks	transcript	5762432	5763366	.	.	.	ID=TCONS_00016687;geneID=XLOC_008740
4	Cufflinks	transcript	5764029	5764539	.	.	.	ID=TCONS_00016688;geneID=XLOC_008741
4	Cufflinks	transcript	5765394	5765893	.	.	.	ID=TCONS_00016689;geneID=XLOC_008742
4	Cufflinks	transcript	6122610	6151559	.	+	.	ID=TCONS_00015116;geneID=XLOC_007942
4	Cufflinks	transcript	6151636	6152527	.	.	.	ID=TCONS_00016690;geneID=XLOC_008743
4	Cufflinks	transcript	6166459	6167009	.	.	.	ID=TCONS_00016691;geneID=XLOC_008744
4	Cufflinks	transcript	6219568	6227590	.	+	.	ID=TCONS_00015120;geneID=XLOC_007943
4	Cufflinks	transcript	6219568	6271772	.	+	.	ID=TCONS_00015121;geneID=XLOC_007943
4	Cufflinks	transcript	6310848	6311998	.	.	.	ID=TCONS_00016692;geneID=XLOC_008745
4	Cufflinks	transcript	6312050	6313630	.	.	.	ID=TCONS_00016693;geneID=XLOC_008746
4	Cufflinks	transcript	6444859	6445762	.	.	.	ID=TCONS_00016694;geneID=XLOC_008747
4	Cufflinks	transcript	6450744	6451555	.	.	.	ID=TCONS_00016695;geneID=XLOC_008748
4	Cufflinks	transcript	6570601	6571286	.	.	.	ID=TCONS_00016696;geneID=XLOC_008749
4	Cufflinks	transcript	6571366	6573224	.	.	.	ID=TCONS_00016697;geneID=XLOC_008750
4	Cufflinks	transcript	6748114	6786045	.	-	.	ID=TCONS_00016137;geneID=XLOC_008433
4	Cufflinks	transcript	7004009	7005243	.	.	.	ID=TCONS_00016698;geneID=XLOC_008751
4	Cufflinks	transcript	7069261	7069728	.	.	.	ID=TCONS_00016699;geneID=XLOC_008752
4	Cufflinks	transcript	7319872	7320034	.	.	.	ID=TCONS_00016700;geneID=XLOC_008753
4	Cufflinks	transcript	7320768	7320922	.	.	.	ID=TCONS_00016701;geneID=XLOC_008754
4	Cufflinks	transcript	7324159	7324270	.	.	.	ID=TCONS_00016702;geneID=XLOC_008755
4	Cufflinks	transcript	7349173	7349759	.	.	.	ID=TCONS_00016703;geneID=XLOC_008756
4	Cufflinks	transcript	7401667	7401819	.	.	.	ID=TCONS_00016704;geneID=XLOC_008757
4	Cufflinks	transcript	7441991	7444644	.	.	.	ID=TCONS_00016705;geneID=XLOC_008758
4	Cufflinks	transcript	7444821	7445139	.	.	.	ID=TCONS_00016706;geneID=XLOC_008759
4	Cufflinks	transcript	7586014	7586544	.	.	.	ID=TCONS_00016707;geneID=XLOC_008760
4	Cufflinks	transcript	7717224	7718252	.	.	.	ID=TCONS_00016708;geneID=XLOC_008761
4	Cufflinks	transcript	7932680	7933353	.	.	.	ID=TCONS_00016709;geneID=XLOC_008762
4	Cufflinks	transcript	8021205	8025396	.	-	.	ID=TCONS_00016244;geneID=XLOC_008484
4	Cufflinks	transcript	8022150	8025396	.	-	.	ID=TCONS_00016245;geneID=XLOC_008484
4	Cufflinks	transcript	8102759	8103620	.	-	.	ID=TCONS_00016251;geneID=XLOC_008486
4	Cufflinks	transcript	8302523	8302691	.	.	.	ID=TCONS_00016710;geneID=XLOC_008763
4	Cufflinks	transcript	8302791	8303679	.	.	.	ID=TCONS_00016711;geneID=XLOC_008764
4	Cufflinks	transcript	8304197	8304753	.	.	.	ID=TCONS_00016712;geneID=XLOC_008765
4	Cufflinks	transcript	8305100	8305260	.	.	.	ID=TCONS_00016713;geneID=XLOC_008766
4	Cufflinks	transcript	8305390	8305570	.	.	.	ID=TCONS_00016714;geneID=XLOC_008767
4	Cufflinks	transcript	8306047	8308191	.	.	.	ID=TCONS_00016715;geneID=XLOC_008768
4	Cufflinks	transcript	8308327	8309129	.	.	.	ID=TCONS_00016716;geneID=XLOC_008769
4	Cufflinks	transcript	8309212	8309432	.	.	.	ID=TCONS_00016717;geneID=XLOC_008770
4	Cufflinks	transcript	8309808	8310723	.	.	.	ID=TCONS_00016718;geneID=XLOC_008771
4	Cufflinks	transcript	8310888	8311947	.	.	.	ID=TCONS_00016719;geneID=XLOC_008772
4	Cufflinks	transcript	8312536	8313196	.	.	.	ID=TCONS_00016720;geneID=XLOC_008773
4	Cufflinks	transcript	8337450	8337657	.	.	.	ID=TCONS_00016721;geneID=XLOC_008774
4	Cufflinks	transcript	8409290	8409540	.	.	.	ID=TCONS_00016722;geneID=XLOC_008775
4	Cufflinks	transcript	8513582	8513841	.	.	.	ID=TCONS_00016723;geneID=XLOC_008776
4	Cufflinks	transcript	8513978	8514460	.	.	.	ID=TCONS_00016724;geneID=XLOC_008777
4	Cufflinks	transcript	8515403	8515603	.	.	.	ID=TCONS_00016725;geneID=XLOC_008778
4	Cufflinks	transcript	8702228	8703249	.	.	.	ID=TCONS_00016726;geneID=XLOC_008779
4	Cufflinks	transcript	8768377	8768893	.	.	.	ID=TCONS_00016727;geneID=XLOC_008780
4	Cufflinks	transcript	8805605	8806054	.	.	.	ID=TCONS_00016728;geneID=XLOC_008781
4	Cufflinks	transcript	9184284	9189359	.	.	.	ID=TCONS_00016729;geneID=XLOC_008782
4	Cufflinks	transcript	9215897	9216597	.	+	.	ID=TCONS_00015326;geneID=XLOC_008041
4	Cufflinks	transcript	9304964	9308524	.	-	.	ID=TCONS_00016330;geneID=XLOC_008526
4	Cufflinks	transcript	9414371	9416715	.	.	.	ID=TCONS_00016730;geneID=XLOC_008783
4	Cufflinks	transcript	9417577	9417852	.	.	.	ID=TCONS_00016731;geneID=XLOC_008784
4	Cufflinks	transcript	9588679	9589035	.	.	.	ID=TCONS_00016732;geneID=XLOC_008785
4	Cufflinks	transcript	9589178	9590571	.	.	.	ID=TCONS_00016733;geneID=XLOC_008786
4	Cufflinks	transcript	10455916	10456261	.	.	.	ID=TCONS_00016738;geneID=XLOC_008791
4	Cufflinks	transcript	10469076	10472388	.	+	.	ID=TCONS_00015408;geneID=XLOC_008084
4	Cufflinks	transcript	10469638	10472388	.	+	.	ID=TCONS_00015409;geneID=XLOC_008084
4	Cufflinks	transcript	10470554	10470833	.	.	.	ID=TCONS_00016739;geneID=XLOC_008792
4	Cufflinks	transcript	10543306	10543584	.	.	.	ID=TCONS_00016740;geneID=XLOC_008793
4	Cufflinks	transcript	10644454	10646012	.	.	.	ID=TCONS_00016741;geneID=XLOC_008794
4	Cufflinks	transcript	10803440	10803644	.	.	.	ID=TCONS_00016742;geneID=XLOC_008795
4	Cufflinks	transcript	10803941	10804425	.	+	.	ID=TCONS_00015433;geneID=XLOC_008095
4	Cufflinks	transcript	10804799	10805120	.	.	.	ID=TCONS_00016743;geneID=XLOC_008796
4	Cufflinks	transcript	10805196	10806152	.	.	.	ID=TCONS_00016744;geneID=XLOC_008797
4	Cufflinks	transcript	11446241	11447241	.	+	.	ID=TCONS_00015452;geneID=XLOC_008106
4	Cufflinks	transcript	11446260	11447718	.	+	.	ID=TCONS_00015453;geneID=XLOC_008106
4	Cufflinks	transcript	11450429	11452428	.	+	.	ID=TCONS_00015454;geneID=XLOC_008107
4	Cufflinks	transcript	11670315	11674140	.	.	.	ID=TCONS_00016745;geneID=XLOC_008798
4	Cufflinks	transcript	12124065	12124215	.	.	.	ID=TCONS_00016746;geneID=XLOC_008799
4	Cufflinks	transcript	12124292	12124820	.	.	.	ID=TCONS_00016747;geneID=XLOC_008800
4	Cufflinks	transcript	12183631	12183992	.	.	.	ID=TCONS_00016748;geneID=XLOC_008801
4	Cufflinks	transcript	12452584	12452947	.	.	.	ID=TCONS_00016749;geneID=XLOC_008802
4	Cufflinks	transcript	12540799	12542114	.	-	.	ID=TCONS_00016507;geneID=XLOC_008608
4	Cufflinks	transcript	12645923	12647366	.	+	.	ID=TCONS_00015528;geneID=XLOC_008140
4	Cufflinks	transcript	12772343	12774452	.	-	.	ID=TCONS_00016534;geneID=XLOC_008619
4	Cufflinks	transcript	12843647	12845029	.	.	.	ID=TCONS_00016751;geneID=XLOC_008804
4	Cufflinks	transcript	12845420	12846958	.	.	.	ID=TCONS_00016752;geneID=XLOC_008805
5	Cufflinks	transcript	29351	29522	.	.	.	ID=TCONS_00018266;geneID=XLOC_009598
5	Cufflinks	transcript	114949	115666	.	.	.	ID=TCONS_00018267;geneID=XLOC_009599
5	Cufflinks	transcript	791311	791638	.	.	.	ID=TCONS_00018268;geneID=XLOC_009600
5	Cufflinks	transcript	791806	792215	.	.	.	ID=TCONS_00018269;geneID=XLOC_009601
5	Cufflinks	transcript	1831704	1849584	.	-	.	ID=TCONS_00017539;geneID=XLOC_009232
5	Cufflinks	transcript	1918544	1919199	.	+	.	ID=TCONS_00016799;geneID=XLOC_008848
5	Cufflinks	transcript	1970892	1971262	.	+	.	ID=TCONS_00016801;geneID=XLOC_008850
5	Cufflinks	transcript	1980304	1989622	.	+	.	ID=TCONS_00016802;geneID=XLOC_008851
5	Cufflinks	transcript	1980304	1990425	.	+	.	ID=TCONS_00016803;geneID=XLOC_008851
5	Cufflinks	transcript	1980304	1990425	.	+	.	ID=TCONS_00016804;geneID=XLOC_008851
5	Cufflinks	transcript	1980304	1990425	.	+	.	ID=TCONS_00016805;geneID=XLOC_008851
5	Cufflinks	transcript	2080198	2082052	.	-	.	ID=TCONS_00017549;geneID=XLOC_009239
5	Cufflinks	transcript	2621277	2622454	.	+	.	ID=TCONS_00016873;geneID=XLOC_008892
5	Cufflinks	transcript	2704559	2705588	.	.	.	ID=TCONS_00018272;geneID=XLOC_009604
5	Cufflinks	transcript	2750408	2750617	.	.	.	ID=TCONS_00018273;geneID=XLOC_009605
5	Cufflinks	transcript	2750690	2751131	.	.	.	ID=TCONS_00018274;geneID=XLOC_009606
5	Cufflinks	transcript	2751304	2751633	.	.	.	ID=TCONS_00018275;geneID=XLOC_009607
5	Cufflinks	transcript	2877502	2878187	.	.	.	ID=TCONS_00018276;geneID=XLOC_009608
5	Cufflinks	transcript	3405430	3405788	.	.	.	ID=TCONS_00018277;geneID=XLOC_009609
5	Cufflinks	transcript	3405991	3406235	.	.	.	ID=TCONS_00018278;geneID=XLOC_009610
5	Cufflinks	transcript	3406322	3406977	.	.	.	ID=TCONS_00018279;geneID=XLOC_009611
5	Cufflinks	transcript	3583239	3584760	.	.	.	ID=TCONS_00018280;geneID=XLOC_009612
5	Cufflinks	transcript	3607323	3607540	.	.	.	ID=TCONS_00018281;geneID=XLOC_009613
5	Cufflinks	transcript	3607750	3609483	.	.	.	ID=TCONS_00018282;geneID=XLOC_009614
5	Cufflinks	transcript	3609659	3611319	.	.	.	ID=TCONS_00018283;geneID=XLOC_009615
5	Cufflinks	transcript	3634794	3640301	.	-	.	ID=TCONS_00017677;geneID=XLOC_009296
5	Cufflinks	transcript	3645426	3646826	.	.	.	ID=TCONS_00018284;geneID=XLOC_009616
5	Cufflinks	transcript	3795081	3795270	.	.	.	ID=TCONS_00018285;geneID=XLOC_009617
5	Cufflinks	transcript	3802684	3803992	.	.	.	ID=TCONS_00018286;geneID=XLOC_009618
5	Cufflinks	transcript	3844147	3844566	.	.	.	ID=TCONS_00018287;geneID=XLOC_009619
5	Cufflinks	transcript	3897253	3898702	.	.	.	ID=TCONS_00018288;geneID=XLOC_009620
5	Cufflinks	transcript	3908797	3909366	.	+	.	ID=TCONS_00016980;geneID=XLOC_008945
5	Cufflinks	transcript	3959405	3959760	.	.	.	ID=TCONS_00018289;geneID=XLOC_009621
5	Cufflinks	transcript	4162939	4163551	.	.	.	ID=TCONS_00018290;geneID=XLOC_009622
5	Cufflinks	transcript	4273070	4273438	.	-	.	ID=TCONS_00017749;geneID=XLOC_009326
5	Cufflinks	transcript	4332025	4332697	.	.	.	ID=TCONS_00018291;geneID=XLOC_009623
5	Cufflinks	transcript	4381170	4382302	.	.	.	ID=TCONS_00018292;geneID=XLOC_009624
5	Cufflinks	transcript	4427065	4427898	.	.	.	ID=TCONS_00018293;geneID=XLOC_009625
5	Cufflinks	transcript	4542388	4542794	.	.	.	ID=TCONS_00018294;geneID=XLOC_009626
5	Cufflinks	transcript	4543726	4544561	.	.	.	ID=TCONS_00018295;geneID=XLOC_009627
5	Cufflinks	transcript	4551996	4552379	.	.	.	ID=TCONS_00018296;geneID=XLOC_009628
5	Cufflinks	transcript	4552844	4553347	.	.	.	ID=TCONS_00018297;geneID=XLOC_009629
5	Cufflinks	transcript	4701133	4701675	.	.	.	ID=TCONS_00018298;geneID=XLOC_009630
5	Cufflinks	transcript	5069122	5070171	.	.	.	ID=TCONS_00018299;geneID=XLOC_009631
5	Cufflinks	transcript	5070236	5073986	.	.	.	ID=TCONS_00018300;geneID=XLOC_009632
5	Cufflinks	transcript	5251434	5253239	.	+	.	ID=TCONS_00017107;geneID=XLOC_009001
5	Cufflinks	transcript	5375545	5375802	.	.	.	ID=TCONS_00018301;geneID=XLOC_009633
5	Cufflinks	transcript	5429136	5430465	.	-	.	ID=TCONS_00017851;geneID=XLOC_009374
5	Cufflinks	transcript	5431559	5432074	.	.	.	ID=TCONS_00018302;geneID=XLOC_009634
5	Cufflinks	transcript	5454672	5455062	.	.	.	ID=TCONS_00018303;geneID=XLOC_009635
5	Cufflinks	transcript	5456883	5457795	.	.	.	ID=TCONS_00018304;geneID=XLOC_009636
5	Cufflinks	transcript	5617325	5619000	.	.	.	ID=TCONS_00018305;geneID=XLOC_009637
5	Cufflinks	transcript	5973344	5975335	.	.	.	ID=TCONS_00018306;geneID=XLOC_009638
5	Cufflinks	transcript	6460468	6471813	.	-	.	ID=TCONS_00017902;geneID=XLOC_009398
5	Cufflinks	transcript	6505038	6508635	.	+	.	ID=TCONS_00017187;geneID=XLOC_009047
5	Cufflinks	transcript	6605941	6667498	.	-	.	ID=TCONS_00017925;geneID=XLOC_009408
5	Cufflinks	transcript	6605941	6667498	.	-	.	ID=TCONS_00017926;geneID=XLOC_009408
5	Cufflinks	transcript	6772173	6772400	.	.	.	ID=TCONS_00018308;geneID=XLOC_009640
5	Cufflinks	transcript	6870743	6871586	.	.	.	ID=TCONS_00018309;geneID=XLOC_009641
5	Cufflinks	transcript	6922749	6923141	.	-	.	ID=TCONS_00017958;geneID=XLOC_009429
5	Cufflinks	transcript	7431051	7431815	.	+	.	ID=TCONS_00017220;geneID=XLOC_009064
5	Cufflinks	transcript	7473859	7474753	.	.	.	ID=TCONS_00018311;geneID=XLOC_009643
5	Cufflinks	transcript	7491608	7492163	.	+	.	ID=TCONS_00017225;geneID=XLOC_009068
5	Cufflinks	transcript	7512253	7512878	.	+	.	ID=TCONS_00017232;geneID=XLOC_009072
5	Cufflinks	transcript	7596455	7596823	.	.	.	ID=TCONS_00018312;geneID=XLOC_009644
5	Cufflinks	transcript	7711414	7714422	.	.	.	ID=TCONS_00018313;geneID=XLOC_009645
5	Cufflinks	transcript	7982470	7982697	.	-	.	ID=TCONS_00018038;geneID=XLOC_009475
5	Cufflinks	transcript	7983040	7983964	.	-	.	ID=TCONS_00018039;geneID=XLOC_009476
5	Cufflinks	transcript	7984367	7984639	.	-	.	ID=TCONS_00018040;geneID=XLOC_009477
5	Cufflinks	transcript	8009128	8009634	.	.	.	ID=TCONS_00018314;geneID=XLOC_009646
5	Cufflinks	transcript	8010223	8010679	.	.	.	ID=TCONS_00018315;geneID=XLOC_009647
5	Cufflinks	transcript	8011844	8013105	.	.	.	ID=TCONS_00018316;geneID=XLOC_009648
5	Cufflinks	transcript	8012479	8013105	.	.	.	ID=TCONS_00018317;geneID=XLOC_009648
5	Cufflinks	transcript	8013589	8013901	.	.	.	ID=TCONS_00018318;geneID=XLOC_009649
5	Cufflinks	transcript	8372345	8374143	.	-	.	ID=TCONS_00018094;geneID=XLOC_009500
5	Cufflinks	transcript	8374282	8375726	.	-	.	ID=TCONS_00018095;geneID=XLOC_009501
5	Cufflinks	transcript	8375836	8376364	.	-	.	ID=TCONS_00018096;geneID=XLOC_009502
5	Cufflinks	transcript	8376482	8376789	.	-	.	ID=TCONS_00018097;geneID=XLOC_009503
5	Cufflinks	transcript	8376959	8378754	.	-	.	ID=TCONS_00018098;geneID=XLOC_009504
5	Cufflinks	transcript	8378912	8379269	.	-	.	ID=TCONS_00018099;geneID=XLOC_009505
5	Cufflinks	transcript	8379540	8379998	.	.	.	ID=TCONS_00018320;geneID=XLOC_009651
5	Cufflinks	transcript	9158388	9158705	.	.	.	ID=TCONS_00018321;geneID=XLOC_009652
5	Cufflinks	transcript	9161107	9161843	.	.	.	ID=TCONS_00018322;geneID=XLOC_009653
5	Cufflinks	transcript	9162093	9164064	.	-	.	ID=TCONS_00018175;geneID=XLOC_009543
5	Cufflinks	transcript	9240064	9240951	.	.	.	ID=TCONS_00018323;geneID=XLOC_009654
5	Cufflinks	transcript	9313961	9314293	.	.	.	ID=TCONS_00018324;geneID=XLOC_009655
5	Cufflinks	transcript	9351881	9352196	.	.	.	ID=TCONS_00018325;geneID=XLOC_009656
5	Cufflinks	transcript	9352261	9352810	.	.	.	ID=TCONS_00018326;geneID=XLOC_009657
5	Cufflinks	transcript	9581618	9581903	.	.	.	ID=TCONS_00018327;geneID=XLOC_009658
5	Cufflinks	transcript	9638776	9639115	.	.	.	ID=TCONS_00018328;geneID=XLOC_009659
5	Cufflinks	transcript	9642276	9644616	.	+	.	ID=TCONS_00017451;geneID=XLOC_009176
5	Cufflinks	transcript	9664552	9678603	.	-	.	ID=TCONS_00018222;geneID=XLOC_009571
5	Cufflinks	transcript	9705893	9705951	.	.	.	ID=TCONS_00018329;geneID=XLOC_009660
5	Cufflinks	transcript	9841894	9842856	.	+	.	ID=TCONS_00017455;geneID=XLOC_009180
5	Cufflinks	transcript	9841900	9842858	.	+	.	ID=TCONS_00017456;geneID=XLOC_009180
5	Cufflinks	transcript	9986913	9987175	.	.	.	ID=TCONS_00018330;geneID=XLOC_009661
5	Cufflinks	transcript	9987299	9987621	.	.	.	ID=TCONS_00018331;geneID=XLOC_009662
5	Cufflinks	transcript	9987764	9988358	.	.	.	ID=TCONS_00018332;geneID=XLOC_009663
5	Cufflinks	transcript	9988939	9989239	.	.	.	ID=TCONS_00018333;geneID=XLOC_009664
5	Cufflinks	transcript	9996170	9996397	.	.	.	ID=TCONS_00018334;geneID=XLOC_009665
5	Cufflinks	transcript	10203843	10205307	.	.	.	ID=TCONS_00018338;geneID=XLOC_009669
5	Cufflinks	transcript	10220321	10220617	.	.	.	ID=TCONS_00018339;geneID=XLOC_009670
ChrUn_0004	Cufflinks	transcript	138041	138558	.	+	.	ID=TCONS_00018438;geneID=XLOC_009763
ChrUn_0008	Cufflinks	transcript	48903	49373	.	.	.	ID=TCONS_00018499;geneID=XLOC_009813
ChrUn_0008	Cufflinks	transcript	145976	146913	.	.	.	ID=TCONS_00018501;geneID=XLOC_009815
ChrUn_0008	Cufflinks	transcript	147006	148054	.	.	.	ID=TCONS_00018502;geneID=XLOC_009816
ChrUn_0020	Cufflinks	transcript	190590	190823	.	.	.	ID=TCONS_00018666;geneID=XLOC_009954
ChrUn_0020	Cufflinks	transcript	190929	191137	.	.	.	ID=TCONS_00018667;geneID=XLOC_009955
ChrUn_0021	Cufflinks	transcript	170282	170741	.	.	.	ID=TCONS_00018672;geneID=XLOC_009959
ChrUn_0022	Cufflinks	transcript	145436	145613	.	.	.	ID=TCONS_00018681;geneID=XLOC_009967
ChrUn_0025	Cufflinks	transcript	15294	19117	.	.	.	ID=TCONS_00018704;geneID=XLOC_009987
ChrUn_0026	Cufflinks	transcript	146708	148005	.	-	.	ID=TCONS_00018714;geneID=XLOC_009994
ChrUn_0027	Cufflinks	transcript	62642	62928	.	.	.	ID=TCONS_00018736;geneID=XLOC_010009
ChrUn_0027	Cufflinks	transcript	64937	65729	.	.	.	ID=TCONS_00018737;geneID=XLOC_010010
ChrUn_0030	Cufflinks	transcript	71179	71334	.	.	.	ID=TCONS_00018764;geneID=XLOC_010035
ChrUn_0034	Cufflinks	transcript	305162	307735	.	+	.	ID=TCONS_00018806;geneID=XLOC_010070
ChrUn_0034	Cufflinks	transcript	305162	307735	.	+	.	ID=TCONS_00018807;geneID=XLOC_010070
ChrUn_0034	Cufflinks	transcript	310088	311033	.	+	.	ID=TCONS_00018808;geneID=XLOC_010071
ChrUn_0034	Cufflinks	transcript	312235	313319	.	+	.	ID=TCONS_00018809;geneID=XLOC_010072
ChrUn_0038	Cufflinks	transcript	177654	178310	.	-	.	ID=TCONS_00018854;geneID=XLOC_010104
ChrUn_0042	Cufflinks	transcript	247990	249140	.	+	.	ID=TCONS_00018870;geneID=XLOC_010120
ChrUn_0043	Cufflinks	transcript	137974	138158	.	+	.	ID=TCONS_00018882;geneID=XLOC_010129
ChrUn_0047	Cufflinks	transcript	56952	57085	.	.	.	ID=TCONS_00018922;geneID=XLOC_010166
ChrUn_0049	Cufflinks	transcript	6622	6876	.	.	.	ID=TCONS_00018937;geneID=XLOC_010179
ChrUn_0055	Cufflinks	transcript	126125	126403	.	.	.	ID=TCONS_00019005;geneID=XLOC_010232
ChrUn_0061	Cufflinks	transcript	29709	30100	.	.	.	ID=TCONS_00019053;geneID=XLOC_010274
ChrUn_0065	Cufflinks	transcript	190330	191341	.	.	.	ID=TCONS_00019084;geneID=XLOC_010300
ChrUn_0076	Cufflinks	transcript	3721	3883	.	.	.	ID=TCONS_00019153;geneID=XLOC_010364
ChrUn_0077	Cufflinks	transcript	51103	51691	.	.	.	ID=TCONS_00019164;geneID=XLOC_010373
ChrUn_0098	Cufflinks	transcript	5130	5951	.	-	.	ID=TCONS_00019288;geneID=XLOC_010487
ChrUn_0100	Cufflinks	transcript	155721	155929	.	.	.	ID=TCONS_00019299;geneID=XLOC_010496
ChrUn_0117	Cufflinks	transcript	6128	6415	.	.	.	ID=TCONS_00019392;geneID=XLOC_010569
ChrUn_0119	Cufflinks	transcript	10740	11154	.	.	.	ID=TCONS_00019404;geneID=XLOC_010579
ChrUn_0130	Cufflinks	transcript	134153	136137	.	+	.	ID=TCONS_00019437;geneID=XLOC_010612
ChrUn_0130	Cufflinks	transcript	138822	139164	.	.	.	ID=TCONS_00019447;geneID=XLOC_010614
ChrUn_0132	Cufflinks	transcript	7343	7850	.	.	.	ID=TCONS_00019460;geneID=XLOC_010626
ChrUn_0132	Cufflinks	transcript	38215	38388	.	.	.	ID=TCONS_00019461;geneID=XLOC_010627
ChrUn_0133	Cufflinks	transcript	26313	26493	.	.	.	ID=TCONS_00019463;geneID=XLOC_010629
ChrUn_0136	Cufflinks	transcript	2431	2970	.	.	.	ID=TCONS_00019480;geneID=XLOC_010643
ChrUn_0137	Cufflinks	transcript	9621	9743	.	.	.	ID=TCONS_00019482;geneID=XLOC_010645
ChrUn_0139	Cufflinks	transcript	7965	8499	.	.	.	ID=TCONS_00019493;geneID=XLOC_010656
ChrUn_0148	Cufflinks	transcript	51171	51301	.	.	.	ID=TCONS_00019519;geneID=XLOC_010678
ChrUn_0151	Cufflinks	transcript	3911	4156	.	.	.	ID=TCONS_00019534;geneID=XLOC_010689
ChrUn_0158	Cufflinks	transcript	271823	271971	.	.	.	ID=TCONS_00019563;geneID=XLOC_010716
ChrUn_0172	Cufflinks	transcript	1441	1556	.	.	.	ID=TCONS_00019630;geneID=XLOC_010775
ChrUn_0173	Cufflinks	transcript	157020	157181	.	.	.	ID=TCONS_00019633;geneID=XLOC_010778
ChrUn_0208	Cufflinks	transcript	16464	16594	.	.	.	ID=TCONS_00019791;geneID=XLOC_010926
ChrUn_0224	Cufflinks	transcript	7029	7339	.	.	.	ID=TCONS_00019841;geneID=XLOC_010971
ChrUn_0233	Cufflinks	transcript	36735	37511	.	-	.	ID=TCONS_00019862;geneID=XLOC_010991
ChrUn_0240	Cufflinks	transcript	80679	80942	.	.	.	ID=TCONS_00019893;geneID=XLOC_011021
ChrUn_0243	Cufflinks	transcript	27980	28105	.	.	.	ID=TCONS_00019904;geneID=XLOC_011032
ChrUn_0244	Cufflinks	transcript	28490	29095	.	.	.	ID=TCONS_00019906;geneID=XLOC_011034
ChrUn_0246	Cufflinks	transcript	18896	19824	.	.	.	ID=TCONS_00019926;geneID=XLOC_011049
ChrUn_0246	Cufflinks	transcript	20303	20888	.	.	.	ID=TCONS_00019927;geneID=XLOC_011050
ChrUn_0246	Cufflinks	transcript	21855	24145	.	-	.	ID=TCONS_00019920;geneID=XLOC_011044
ChrUn_0246	Cufflinks	transcript	23579	24145	.	-	.	ID=TCONS_00019921;geneID=XLOC_011044
ChrUn_0246	Cufflinks	transcript	24624	25686	.	+	.	ID=TCONS_00019910;geneID=XLOC_011038
ChrUn_0264	Cufflinks	transcript	7643	7901	.	.	.	ID=TCONS_00019995;geneID=XLOC_011111
ChrUn_0265	Cufflinks	transcript	44198	45574	.	+	.	ID=TCONS_00020002;geneID=XLOC_011114
ChrUn_0265	Cufflinks	transcript	44198	45574	.	-	.	ID=TCONS_00020009;geneID=XLOC_011118
ChrUn_0266	Cufflinks	transcript	2672	3083	.	.	.	ID=TCONS_00020013;geneID=XLOC_011121
ChrUn_0289	Cufflinks	transcript	33555	34116	.	.	.	ID=TCONS_00020084;geneID=XLOC_011185
ChrUn_0297	Cufflinks	transcript	205	1211	.	.	.	ID=TCONS_00020098;geneID=XLOC_011199
ChrUn_0308	Cufflinks	transcript	169	923	.	.	.	ID=TCONS_00020134;geneID=XLOC_011232
ChrUn_0312	Cufflinks	transcript	30935	31660	.	.	.	ID=TCONS_00020148;geneID=XLOC_011244
ChrUn_0325	Cufflinks	transcript	24373	27376	.	-	.	ID=TCONS_00020187;geneID=XLOC_011279
ChrUn_0325	Cufflinks	transcript	25408	27901	.	-	.	ID=TCONS_00020188;geneID=XLOC_011279
ChrUn_0336	Cufflinks	transcript	14604	15468	.	+	.	ID=TCONS_00020221;geneID=XLOC_011305
ChrUn_0336	Cufflinks	transcript	16060	16572	.	.	.	ID=TCONS_00020224;geneID=XLOC_011307
ChrUn_0337	Cufflinks	transcript	38068	38889	.	+	.	ID=TCONS_00020225;geneID=XLOC_011308
ChrUn_0355	Cufflinks	transcript	17602	17748	.	.	.	ID=TCONS_00020263;geneID=XLOC_011345
ChrUn_0357	Cufflinks	transcript	24632	25411	.	.	.	ID=TCONS_00020267;geneID=XLOC_011349
ChrUn_0362	Cufflinks	transcript	7170	7277	.	.	.	ID=TCONS_00020280;geneID=XLOC_011362
ChrUn_0373	Cufflinks	transcript	531	1272	.	+	.	ID=TCONS_00020312;geneID=XLOC_011392
ChrUn_0404	Cufflinks	transcript	32630	32766	.	.	.	ID=TCONS_00020376;geneID=XLOC_011450
ChrUn_0408	Cufflinks	transcript	1837	3149	.	+	.	ID=TCONS_00020384;geneID=XLOC_011458
ChrUn_0434	Cufflinks	transcript	13138	13879	.	.	.	ID=TCONS_00020459;geneID=XLOC_011516
ChrUn_0437	Cufflinks	transcript	18034	18625	.	.	.	ID=TCONS_00020466;geneID=XLOC_011523
ChrUn_0437	Cufflinks	transcript	20065	21015	.	.	.	ID=TCONS_00020468;geneID=XLOC_011525
ChrUn_0438	Cufflinks	transcript	14582	14884	.	.	.	ID=TCONS_00020471;geneID=XLOC_011528
ChrUn_0448	Cufflinks	transcript	1682	2421	.	+	.	ID=TCONS_00020490;geneID=XLOC_011547
ChrUn_0448	Cufflinks	transcript	2702	3790	.	.	.	ID=TCONS_00020492;geneID=XLOC_011549
ChrUn_0484	Cufflinks	transcript	7485	7937	.	.	.	ID=TCONS_00020552;geneID=XLOC_011605
ChrUn_0491	Cufflinks	transcript	5982	6182	.	.	.	ID=TCONS_00020571;geneID=XLOC_011621
ChrUn_0498	Cufflinks	transcript	9112	9557	.	.	.	ID=TCONS_00020585;geneID=XLOC_011634
ChrUn_0500	Cufflinks	transcript	32260	32891	.	-	.	ID=TCONS_00020593;geneID=XLOC_011639
ChrUn_0500	Cufflinks	transcript	33037	33642	.	-	.	ID=TCONS_00020594;geneID=XLOC_011640
ChrUn_0506	Cufflinks	transcript	15344	16838	.	+	.	ID=TCONS_00020603;geneID=XLOC_011649
ChrUn_0514	Cufflinks	transcript	1387	1508	.	.	.	ID=TCONS_00020620;geneID=XLOC_011665
ChrUn_0525	Cufflinks	transcript	3540	4492	.	.	.	ID=TCONS_00020638;geneID=XLOC_011682
ChrUn_0551	Cufflinks	transcript	13436	13565	.	.	.	ID=TCONS_00020697;geneID=XLOC_011739
ChrUn_0569	Cufflinks	transcript	5244	5720	.	-	.	ID=TCONS_00020717;geneID=XLOC_011759
ChrUn_0575	Cufflinks	transcript	14567	22295	.	+	.	ID=TCONS_00020725;geneID=XLOC_011767
ChrUn_0592	Cufflinks	transcript	8667	9569	.	-	.	ID=TCONS_00020750;geneID=XLOC_011790
ChrUn_0611	Cufflinks	transcript	10310	10415	.	.	.	ID=TCONS_00020777;geneID=XLOC_011815
ChrUn_0648	Cufflinks	transcript	63	451	.	.	.	ID=TCONS_00020838;geneID=XLOC_011868
ChrUn_0685	Cufflinks	transcript	4839	5696	.	-	.	ID=TCONS_00020889;geneID=XLOC_011915
ChrUn_0695	Cufflinks	transcript	26159	26333	.	.	.	ID=TCONS_00020919;geneID=XLOC_011945
ChrUn_0699	Cufflinks	transcript	4102	7919	.	+	.	ID=TCONS_00020927;geneID=XLOC_011953
ChrUn_0717	Cufflinks	transcript	4240	5807	.	.	.	ID=TCONS_00020959;geneID=XLOC_011984
ChrUn_0721	Cufflinks	transcript	10131	10713	.	.	.	ID=TCONS_00020968;geneID=XLOC_011993
ChrUn_0722	Cufflinks	transcript	11590	12021	.	.	.	ID=TCONS_00020971;geneID=XLOC_011996
ChrUn_0727	Cufflinks	transcript	3072	3826	.	+	.	ID=TCONS_00020975;geneID=XLOC_012000
ChrUn_0739	Cufflinks	transcript	8269	8809	.	.	.	ID=TCONS_00020996;geneID=XLOC_012017
ChrUn_0763	Cufflinks	transcript	14926	15375	.	.	.	ID=TCONS_00021030;geneID=XLOC_012047
ChrUn_0764	Cufflinks	transcript	7143	7875	.	+	.	ID=TCONS_00021032;geneID=XLOC_012049
ChrUn_0764	Cufflinks	transcript	7143	7875	.	+	.	ID=TCONS_00021033;geneID=XLOC_012049
ChrUn_0787	Cufflinks	transcript	81	467	.	.	.	ID=TCONS_00021070;geneID=XLOC_012081
ChrUn_0787	Cufflinks	transcript	1412	1943	.	.	.	ID=TCONS_00021071;geneID=XLOC_012082
ChrUn_0791	Cufflinks	transcript	11993	12145	.	.	.	ID=TCONS_00021087;geneID=XLOC_012095
ChrUn_0791	Cufflinks	transcript	21850	22371	.	.	.	ID=TCONS_00021088;geneID=XLOC_012096
ChrUn_0799	Cufflinks	transcript	15690	15938	.	.	.	ID=TCONS_00021109;geneID=XLOC_012117
ChrUn_0804	Cufflinks	transcript	301	614	.	-	.	ID=TCONS_00021115;geneID=XLOC_012122
ChrUn_0807	Cufflinks	transcript	13512	13703	.	.	.	ID=TCONS_00021128;geneID=XLOC_012134
ChrUn_0813	Cufflinks	transcript	3622	4075	.	-	.	ID=TCONS_00021137;geneID=XLOC_012143
ChrUn_0817	Cufflinks	transcript	1270	1616	.	.	.	ID=TCONS_00021140;geneID=XLOC_012146
ChrUn_0819	Cufflinks	transcript	92152	92262	.	.	.	ID=TCONS_00021144;geneID=XLOC_012150
ChrUn_0826	Cufflinks	transcript	2964	3882	.	+	.	ID=TCONS_00021158;geneID=XLOC_012160
ChrUn_0826	Cufflinks	transcript	7275	9509	.	-	.	ID=TCONS_00021159;geneID=XLOC_012161
ChrUn_0842	Cufflinks	transcript	976	1343	.	-	.	ID=TCONS_00021172;geneID=XLOC_012174
ChrUn_0842	Cufflinks	transcript	976	1345	.	-	.	ID=TCONS_00021173;geneID=XLOC_012174
ChrUn_0882	Cufflinks	transcript	9101	13726	.	+	.	ID=TCONS_00021227;geneID=XLOC_012221
ChrUn_0882	Cufflinks	transcript	9132	13726	.	+	.	ID=TCONS_00021228;geneID=XLOC_012221
ChrUn_0882	Cufflinks	transcript	9466	13726	.	+	.	ID=TCONS_00021229;geneID=XLOC_012221
ChrUn_0918	Cufflinks	transcript	2	681	.	.	.	ID=TCONS_00021286;geneID=XLOC_012269
ChrUn_0918	Cufflinks	transcript	7154	8896	.	+	.	ID=TCONS_00021285;geneID=XLOC_012268
ChrUn_0921	Cufflinks	transcript	7733	8338	.	+	.	ID=TCONS_00021288;geneID=XLOC_012271
ChrUn_0950	Cufflinks	transcript	3130	3439	.	.	.	ID=TCONS_00021314;geneID=XLOC_012294
ChrUn_0950	Cufflinks	transcript	3656	3917	.	.	.	ID=TCONS_00021315;geneID=XLOC_012295
ChrUn_0963	Cufflinks	transcript	8038	10142	.	.	.	ID=TCONS_00021331;geneID=XLOC_012310
ChrUn_0978	Cufflinks	transcript	7567	10065	.	-	.	ID=TCONS_00021342;geneID=XLOC_012320
ChrUn_0991	Cufflinks	transcript	5634	6523	.	.	.	ID=TCONS_00021364;geneID=XLOC_012338
ChrUn_1004	Cufflinks	transcript	4389	4801	.	.	.	ID=TCONS_00021377;geneID=XLOC_012348
ChrUn_1017	Cufflinks	transcript	4897	5139	.	.	.	ID=TCONS_00021400;geneID=XLOC_012367
ChrUn_1033	Cufflinks	transcript	3	176	.	.	.	ID=TCONS_00021408;geneID=XLOC_012374
ChrUn_1033	Cufflinks	transcript	356	731	.	.	.	ID=TCONS_00021409;geneID=XLOC_012375
ChrUn_1097	Cufflinks	transcript	1724	1926	.	.	.	ID=TCONS_00021449;geneID=XLOC_012410
ChrUn_1101	Cufflinks	transcript	4614	6276	.	.	.	ID=TCONS_00021451;geneID=XLOC_012412
ChrUn_1107	Cufflinks	transcript	1947	7194	.	+	.	ID=TCONS_00021456;geneID=XLOC_012416
ChrUn_1107	Cufflinks	transcript	2532	7194	.	+	.	ID=TCONS_00021457;geneID=XLOC_012416
ChrUn_1111	Cufflinks	transcript	16	1565	.	+	.	ID=TCONS_00021463;geneID=XLOC_012422
ChrUn_1111	Cufflinks	transcript	16	1565	.	+	.	ID=TCONS_00021464;geneID=XLOC_012422
ChrUn_1111	Cufflinks	transcript	16	1565	.	+	.	ID=TCONS_00021465;geneID=XLOC_012422
ChrUn_1130	Cufflinks	transcript	25371	27792	.	.	.	ID=TCONS_00021480;geneID=XLOC_012435
ChrUn_1141	Cufflinks	transcript	35	1143	.	.	.	ID=TCONS_00021498;geneID=XLOC_012452
ChrUn_1162	Cufflinks	transcript	4454	4864	.	.	.	ID=TCONS_00021520;geneID=XLOC_012474
ChrUn_1172	Cufflinks	transcript	7580	8351	.	.	.	ID=TCONS_00021530;geneID=XLOC_012483
ChrUn_1235	Cufflinks	transcript	33	1262	.	+	.	ID=TCONS_00021573;geneID=XLOC_012524
ChrUn_1251	Cufflinks	transcript	554	932	.	.	.	ID=TCONS_00021584;geneID=XLOC_012535
ChrUn_1303	Cufflinks	transcript	5289	5772	.	.	.	ID=TCONS_00021637;geneID=XLOC_012584
ChrUn_1306	Cufflinks	transcript	5207	5645	.	.	.	ID=TCONS_00021641;geneID=XLOC_012588
ChrUn_1319	Cufflinks	transcript	6189	7143	.	-	.	ID=TCONS_00021647;geneID=XLOC_012594
ChrUn_1330	Cufflinks	transcript	3493	3646	.	.	.	ID=TCONS_00021658;geneID=XLOC_012605
ChrUn_1341	Cufflinks	transcript	1	126	.	.	.	ID=TCONS_00021664;geneID=XLOC_012611
ChrUn_1355	Cufflinks	transcript	611	1062	.	-	.	ID=TCONS_00021677;geneID=XLOC_012624
ChrUn_1369	Cufflinks	transcript	623	739	.	.	.	ID=TCONS_00021695;geneID=XLOC_012637
ChrUn_1402	Cufflinks	transcript	91	700	.	.	.	ID=TCONS_00021718;geneID=XLOC_012659
ChrUn_1403	Cufflinks	transcript	6645	6773	.	.	.	ID=TCONS_00021720;geneID=XLOC_012661
ChrUn_1419	Cufflinks	transcript	6443	6656	.	.	.	ID=TCONS_00021733;geneID=XLOC_012674
ChrUn_1424	Cufflinks	transcript	376	1076	.	+	.	ID=TCONS_00021737;geneID=XLOC_012678
ChrUn_1462	Cufflinks	transcript	66	363	.	.	.	ID=TCONS_00021773;geneID=XLOC_012712
ChrUn_1466	Cufflinks	transcript	3683	9202	.	+	.	ID=TCONS_00021779;geneID=XLOC_012716
ChrUn_1491	Cufflinks	transcript	6198	6342	.	.	.	ID=TCONS_00021800;geneID=XLOC_012737
ChrUn_1496	Cufflinks	transcript	2	155	.	.	.	ID=TCONS_00021803;geneID=XLOC_012740
ChrUn_1576	Cufflinks	transcript	757	2505	.	+	.	ID=TCONS_00021877;geneID=XLOC_012811
ChrUn_1623	Cufflinks	transcript	11042	11731	.	.	.	ID=TCONS_00021913;geneID=XLOC_012842
ChrUn_1659	Cufflinks	transcript	412	1330	.	+	.	ID=TCONS_00021938;geneID=XLOC_012866
ChrUn_1663	Cufflinks	transcript	117	1403	.	+	.	ID=TCONS_00021940;geneID=XLOC_012868
ChrUn_1739	Cufflinks	transcript	3406	4615	.	.	.	ID=TCONS_00022002;geneID=XLOC_012924
ChrUn_1740	Cufflinks	transcript	1425	1891	.	.	.	ID=TCONS_00022003;geneID=XLOC_012925
ChrUn_1772	Cufflinks	transcript	6	1935	.	.	.	ID=TCONS_00022040;geneID=XLOC_012959
Ctg10032	Cufflinks	transcript	1022	1139	.	.	.	ID=TCONS_00022044;geneID=XLOC_012963
Ctg10510	Cufflinks	transcript	4554	4766	.	.	.	ID=TCONS_00022051;geneID=XLOC_012970
Ctg11930	Cufflinks	transcript	7	863	.	.	.	ID=TCONS_00022099;geneID=XLOC_013015
Ctg11980	Cufflinks	transcript	39	1169	.	.	.	ID=TCONS_00022100;geneID=XLOC_013016
Ctg12050	Cufflinks	transcript	32	960	.	.	.	ID=TCONS_00022101;geneID=XLOC_013017
Ctg12139	Cufflinks	transcript	577	1262	.	.	.	ID=TCONS_00022106;geneID=XLOC_013020
Ctg12154	Cufflinks	transcript	7	1006	.	.	.	ID=TCONS_00022107;geneID=XLOC_013021
Ctg13030	Cufflinks	transcript	1279	1451	.	.	.	ID=TCONS_00022138;geneID=XLOC_013052
Ctg13416	Cufflinks	transcript	211	804	.	.	.	ID=TCONS_00022146;geneID=XLOC_013060
Ctg13592	Cufflinks	transcript	44	508	.	.	.	ID=TCONS_00022152;geneID=XLOC_013066
Ctg13676	Cufflinks	transcript	61	904	.	.	.	ID=TCONS_00022155;geneID=XLOC_013069
Ctg14711	Cufflinks	transcript	9	363	.	.	.	ID=TCONS_00022205;geneID=XLOC_013117
Ctg14991	Cufflinks	transcript	301	1057	.	+	.	ID=TCONS_00022213;geneID=XLOC_013124
Ctg15309	Cufflinks	transcript	7210	7466	.	.	.	ID=TCONS_00022236;geneID=XLOC_013141
Ctg15457	Cufflinks	transcript	932	1499	.	.	.	ID=TCONS_00022246;geneID=XLOC_013151
Ctg15475	Cufflinks	transcript	165	242	.	.	.	ID=TCONS_00022247;geneID=XLOC_013152
Ctg15517	Cufflinks	transcript	1123	1961	.	.	.	ID=TCONS_00022250;geneID=XLOC_013155
Ctg15517	Cufflinks	transcript	2063	2763	.	.	.	ID=TCONS_00022251;geneID=XLOC_013156
Ctg15596	Cufflinks	transcript	2	732	.	.	.	ID=TCONS_00022255;geneID=XLOC_013159
Ctg15600	Cufflinks	transcript	3	982	.	.	.	ID=TCONS_00022257;geneID=XLOC_013161
Ctg15611	Cufflinks	transcript	26	1097	.	.	.	ID=TCONS_00022258;geneID=XLOC_013162
Ctg16058	Cufflinks	transcript	30	954	.	.	.	ID=TCONS_00022273;geneID=XLOC_013177
Ctg16061	Cufflinks	transcript	897	1179	.	.	.	ID=TCONS_00022274;geneID=XLOC_013178
Ctg1619	Cufflinks	transcript	4902	5356	.	.	.	ID=TCONS_00022285;geneID=XLOC_013186
Ctg1667	Cufflinks	transcript	21075	21245	.	.	.	ID=TCONS_00022306;geneID=XLOC_013206
Ctg16865	Cufflinks	transcript	3	1083	.	.	.	ID=TCONS_00022312;geneID=XLOC_013212
Ctg17173	Cufflinks	transcript	83	429	.	.	.	ID=TCONS_00022327;geneID=XLOC_013227
Ctg17453	Cufflinks	transcript	855	1703	.	.	.	ID=TCONS_00022344;geneID=XLOC_013244
Ctg17496	Cufflinks	transcript	190	363	.	.	.	ID=TCONS_00022349;geneID=XLOC_013248
Ctg17496	Cufflinks	transcript	900	1176	.	.	.	ID=TCONS_00022350;geneID=XLOC_013249
Ctg18030	Cufflinks	transcript	68	1328	.	.	.	ID=TCONS_00022367;geneID=XLOC_013266
Ctg18486	Cufflinks	transcript	1	584	.	.	.	ID=TCONS_00022383;geneID=XLOC_013281
Ctg18544	Cufflinks	transcript	1	1249	.	.	.	ID=TCONS_00022386;geneID=XLOC_013284
Ctg18712	Cufflinks	transcript	985	1920	.	-	.	ID=TCONS_00022394;geneID=XLOC_013291
Ctg18720	Cufflinks	transcript	82	869	.	+	.	ID=TCONS_00022395;geneID=XLOC_013292
Ctg18869	Cufflinks	transcript	64	1593	.	.	.	ID=TCONS_00022405;geneID=XLOC_013302
Ctg19042	Cufflinks	transcript	63	1129	.	.	.	ID=TCONS_00022408;geneID=XLOC_013305
Ctg19406	Cufflinks	transcript	119	900	.	-	.	ID=TCONS_00022429;geneID=XLOC_013326
Ctg19419	Cufflinks	transcript	1066	1272	.	.	.	ID=TCONS_00022433;geneID=XLOC_013330
Ctg19792	Cufflinks	transcript	139	7618	.	-	.	ID=TCONS_00022440;geneID=XLOC_013337
Ctg19792	Cufflinks	transcript	5891	7618	.	-	.	ID=TCONS_00022441;geneID=XLOC_013337
Ctg19834	Cufflinks	transcript	541	860	.	.	.	ID=TCONS_00022443;geneID=XLOC_013339
Ctg19919	Cufflinks	transcript	611	2457	.	.	.	ID=TCONS_00022448;geneID=XLOC_013344
Ctg2036	Cufflinks	transcript	777	933	.	.	.	ID=TCONS_00022470;geneID=XLOC_013364
Ctg20688	Cufflinks	transcript	167	720	.	-	.	ID=TCONS_00022482;geneID=XLOC_013376
Ctg21186	Cufflinks	transcript	3	267	.	.	.	ID=TCONS_00022503;geneID=XLOC_013397
Ctg21355	Cufflinks	transcript	528	933	.	.	.	ID=TCONS_00022507;geneID=XLOC_013401
Ctg22110	Cufflinks	transcript	1	414	.	.	.	ID=TCONS_00022550;geneID=XLOC_013442
Ctg22110	Cufflinks	transcript	591	750	.	.	.	ID=TCONS_00022551;geneID=XLOC_013443
Ctg22667	Cufflinks	transcript	1	628	.	-	.	ID=TCONS_00022587;geneID=XLOC_013472
Ctg22682	Cufflinks	transcript	195	488	.	.	.	ID=TCONS_00022588;geneID=XLOC_013473
Ctg22778	Cufflinks	transcript	1766	1918	.	.	.	ID=TCONS_00022592;geneID=XLOC_013477
Ctg22839	Cufflinks	transcript	2	731	.	-	.	ID=TCONS_00022594;geneID=XLOC_013479
Ctg22933	Cufflinks	transcript	330	872	.	.	.	ID=TCONS_00022600;geneID=XLOC_013485
Ctg23437	Cufflinks	transcript	44	455	.	.	.	ID=TCONS_00022625;geneID=XLOC_013510
Ctg23460	Cufflinks	transcript	4	916	.	.	.	ID=TCONS_00022629;geneID=XLOC_013514
Ctg23843	Cufflinks	transcript	16	567	.	+	.	ID=TCONS_00022653;geneID=XLOC_013536
Ctg23972	Cufflinks	transcript	7	1405	.	.	.	ID=TCONS_00022660;geneID=XLOC_013543
Ctg2409	Cufflinks	transcript	90	956	.	+	.	ID=TCONS_00022668;geneID=XLOC_013551
Ctg24116	Cufflinks	transcript	150	933	.	.	.	ID=TCONS_00022671;geneID=XLOC_013554
Ctg24161	Cufflinks	transcript	4	701	.	.	.	ID=TCONS_00022673;geneID=XLOC_013556
Ctg24922	Cufflinks	transcript	270	913	.	-	.	ID=TCONS_00022698;geneID=XLOC_013580
Ctg25045	Cufflinks	transcript	768	1237	.	.	.	ID=TCONS_00022704;geneID=XLOC_013586
Ctg25274	Cufflinks	transcript	3	717	.	+	.	ID=TCONS_00022711;geneID=XLOC_013593
Ctg25299	Cufflinks	transcript	103	731	.	.	.	ID=TCONS_00022715;geneID=XLOC_013597
Ctg25574	Cufflinks	transcript	460	645	.	.	.	ID=TCONS_00022728;geneID=XLOC_013608
Ctg25722	Cufflinks	transcript	8	849	.	.	.	ID=TCONS_00022738;geneID=XLOC_013618
Ctg26034	Cufflinks	transcript	217	929	.	.	.	ID=TCONS_00022751;geneID=XLOC_013631
Ctg26244	Cufflinks	transcript	670	1201	.	.	.	ID=TCONS_00022758;geneID=XLOC_013637
Ctg2630	Cufflinks	transcript	4655	4911	.	.	.	ID=TCONS_00022760;geneID=XLOC_013639
Ctg2918	Cufflinks	transcript	55	863	.	.	.	ID=TCONS_00022769;geneID=XLOC_013644
Ctg3079	Cufflinks	transcript	19	595	.	.	.	ID=TCONS_00022775;geneID=XLOC_013650
Ctg3511	Cufflinks	transcript	7	1236	.	-	.	ID=TCONS_00022792;geneID=XLOC_013667
Ctg6416	Cufflinks	transcript	4264	4840	.	-	.	ID=TCONS_00022894;geneID=XLOC_013757
Ctg642	Cufflinks	transcript	8785	8994	.	.	.	ID=TCONS_00022897;geneID=XLOC_013760
Ctg6448	Cufflinks	transcript	7379	8204	.	-	.	ID=TCONS_00022901;geneID=XLOC_013764
Ctg6959	Cufflinks	transcript	2996	3280	.	.	.	ID=TCONS_00022935;geneID=XLOC_013794
Ctg7578	Cufflinks	transcript	735	1644	.	.	.	ID=TCONS_00022963;geneID=XLOC_013814
Ctg7704	Cufflinks	transcript	373	2931	.	-	.	ID=TCONS_00022973;geneID=XLOC_013822
Ctg8563	Cufflinks	transcript	14	691	.	.	.	ID=TCONS_00022998;geneID=XLOC_013841
Ctg8779	Cufflinks	transcript	1604	1733	.	.	.	ID=TCONS_00023003;geneID=XLOC_013845
Ctg8939	Cufflinks	transcript	55	752	.	.	.	ID=TCONS_00023007;geneID=XLOC_013848
Ctg8980	Cufflinks	transcript	92	1477	.	.	.	ID=TCONS_00023009;geneID=XLOC_013850
Ctg9078	Cufflinks	transcript	29	1013	.	.	.	ID=TCONS_00023016;geneID=XLOC_013857
Ctg9122	Cufflinks	transcript	1	925	.	.	.	ID=TCONS_00023017;geneID=XLOC_013858
Ctg9139	Cufflinks	transcript	597	1278	.	-	.	ID=TCONS_00023018;geneID=XLOC_013859
Ctg9139	Cufflinks	transcript	597	1372	.	-	.	ID=TCONS_00023019;geneID=XLOC_013859
Ctg9174	Cufflinks	transcript	6	617	.	.	.	ID=TCONS_00023020;geneID=XLOC_013860
Ctg9754	Cufflinks	transcript	99	779	.	.	.	ID=TCONS_00023038;geneID=XLOC_013878
GL340794	Cufflinks	transcript	418655	419166	.	.	.	ID=TCONS_00023094;geneID=XLOC_013908
GL340794	Cufflinks	transcript	419284	419763	.	.	.	ID=TCONS_00023095;geneID=XLOC_013909
GL340794	Cufflinks	transcript	420911	421306	.	.	.	ID=TCONS_00023096;geneID=XLOC_013910
GL340794	Cufflinks	transcript	421392	422255	.	.	.	ID=TCONS_00023097;geneID=XLOC_013911
GL340794	Cufflinks	transcript	439777	440342	.	.	.	ID=TCONS_00023098;geneID=XLOC_013912
GL340797	Cufflinks	transcript	80764	81221	.	.	.	ID=TCONS_00023169;geneID=XLOC_013948
GL340797	Cufflinks	transcript	324665	326850	.	+	.	ID=TCONS_00023116;geneID=XLOC_013922
GL340797	Cufflinks	transcript	324961	326850	.	+	.	ID=TCONS_00023117;geneID=XLOC_013922
GL340798	Cufflinks	transcript	152761	153248	.	.	.	ID=TCONS_00023212;geneID=XLOC_013970
GL340798	Cufflinks	transcript	153627	153921	.	.	.	ID=TCONS_00023213;geneID=XLOC_013971
GL340798	Cufflinks	transcript	196847	201665	.	+	.	ID=TCONS_00023183;geneID=XLOC_013956
GL340798	Cufflinks	transcript	215952	224806	.	-	.	ID=TCONS_00023203;geneID=XLOC_013965
GL340798	Cufflinks	transcript	217221	225731	.	-	.	ID=TCONS_00023204;geneID=XLOC_013965
GL340798	Cufflinks	transcript	332032	361698	.	-	.	ID=TCONS_00023211;geneID=XLOC_013969
GL340798	Cufflinks	transcript	348349	430451	.	+	.	ID=TCONS_00023185;geneID=XLOC_013958
GL340798	Cufflinks	transcript	364251	434650	.	+	.	ID=TCONS_00023186;geneID=XLOC_013958
GL340798	Cufflinks	transcript	364251	434650	.	+	.	ID=TCONS_00023187;geneID=XLOC_013958
GL340798	Cufflinks	transcript	364414	434650	.	+	.	ID=TCONS_00023188;geneID=XLOC_013958
GL340800	Cufflinks	transcript	263539	265162	.	-	.	ID=TCONS_00023258;geneID=XLOC_013996
GL340800	Cufflinks	transcript	265338	265693	.	.	.	ID=TCONS_00023279;geneID=XLOC_014007
GL340802	Cufflinks	transcript	106672	106976	.	.	.	ID=TCONS_00023326;geneID=XLOC_014027
GL340802	Cufflinks	transcript	109189	109585	.	.	.	ID=TCONS_00023327;geneID=XLOC_014028
GL340802	Cufflinks	transcript	111017	111242	.	.	.	ID=TCONS_00023328;geneID=XLOC_014029
GL340802	Cufflinks	transcript	113262	113653	.	.	.	ID=TCONS_00023329;geneID=XLOC_014030
GL340802	Cufflinks	transcript	114276	114555	.	.	.	ID=TCONS_00023330;geneID=XLOC_014031
GL340802	Cufflinks	transcript	114922	115339	.	.	.	ID=TCONS_00023331;geneID=XLOC_014032
GL340802	Cufflinks	transcript	115635	115947	.	.	.	ID=TCONS_00023332;geneID=XLOC_014033
GL340804	Cufflinks	transcript	76789	76952	.	.	.	ID=TCONS_00023353;geneID=XLOC_014052
GL340804	Cufflinks	transcript	127344	127716	.	+	.	ID=TCONS_00023343;geneID=XLOC_014042
GL340805	Cufflinks	transcript	8988	9261	.	.	.	ID=TCONS_00023409;geneID=XLOC_014076
GL340805	Cufflinks	transcript	41179	42863	.	-	.	ID=TCONS_00023394;geneID=XLOC_014067
GL340805	Cufflinks	transcript	41179	42863	.	-	.	ID=TCONS_00023395;geneID=XLOC_014067
GL340805	Cufflinks	transcript	148981	149735	.	.	.	ID=TCONS_00023410;geneID=XLOC_014077
GL340805	Cufflinks	transcript	217011	218056	.	.	.	ID=TCONS_00023412;geneID=XLOC_014079
GL340805	Cufflinks	transcript	228142	228488	.	.	.	ID=TCONS_00023413;geneID=XLOC_014080
GL340805	Cufflinks	transcript	229595	230552	.	.	.	ID=TCONS_00023414;geneID=XLOC_014081
GL340805	Cufflinks	transcript	287439	288974	.	.	.	ID=TCONS_00023415;geneID=XLOC_014082
GL340808	Cufflinks	transcript	77219	77494	.	.	.	ID=TCONS_00023503;geneID=XLOC_014154
GL340812	Cufflinks	transcript	214314	215261	.	-	.	ID=TCONS_00023593;geneID=XLOC_014200
GL340812	Cufflinks	transcript	318844	319336	.	+	.	ID=TCONS_00023565;geneID=XLOC_014186
GL340812	Cufflinks	transcript	561707	562477	.	.	.	ID=TCONS_00023614;geneID=XLOC_014214
GL340813	Cufflinks	transcript	22768	23586	.	.	.	ID=TCONS_00023654;geneID=XLOC_014233
GL340813	Cufflinks	transcript	72241	73254	.	.	.	ID=TCONS_00023655;geneID=XLOC_014234
GL340813	Cufflinks	transcript	73673	73915	.	.	.	ID=TCONS_00023656;geneID=XLOC_014235
GL340813	Cufflinks	transcript	302592	304959	.	.	.	ID=TCONS_00023657;geneID=XLOC_014236
GL340816	Cufflinks	transcript	63310	64670	.	.	.	ID=TCONS_00023672;geneID=XLOC_014243
GL340819	Cufflinks	transcript	59	679	.	.	.	ID=TCONS_00023730;geneID=XLOC_014281
GL340819	Cufflinks	transcript	93433	93822	.	.	.	ID=TCONS_00023731;geneID=XLOC_014282
GL340826	Cufflinks	transcript	171616	171746	.	.	.	ID=TCONS_00023886;geneID=XLOC_014372
GL340826	Cufflinks	transcript	171926	172867	.	.	.	ID=TCONS_00023887;geneID=XLOC_014373
GL340826	Cufflinks	transcript	172975	173243	.	.	.	ID=TCONS_00023888;geneID=XLOC_014374
GL340826	Cufflinks	transcript	173516	175322	.	.	.	ID=TCONS_00023889;geneID=XLOC_014375
GL340826	Cufflinks	transcript	175591	175721	.	.	.	ID=TCONS_00023890;geneID=XLOC_014376
GL340826	Cufflinks	transcript	581479	581798	.	.	.	ID=TCONS_00023892;geneID=XLOC_014378
GL340828	Cufflinks	transcript	252088	253450	.	-	.	ID=TCONS_00023907;geneID=XLOC_014387
GL340836	Cufflinks	transcript	128136	129854	.	-	.	ID=TCONS_00024028;geneID=XLOC_014496
GL340836	Cufflinks	transcript	200632	201517	.	.	.	ID=TCONS_00024036;geneID=XLOC_014504
GL340836	Cufflinks	transcript	203184	203757	.	.	.	ID=TCONS_00024037;geneID=XLOC_014505
GL340839	Cufflinks	transcript	29516	30541	.	+	.	ID=TCONS_00024065;geneID=XLOC_014521
GL340840	Cufflinks	transcript	324295	325040	.	.	.	ID=TCONS_00024219;geneID=XLOC_014616
GL340840	Cufflinks	transcript	325528	326451	.	.	.	ID=TCONS_00024220;geneID=XLOC_014617
GL340840	Cufflinks	transcript	662524	663896	.	+	.	ID=TCONS_00024143;geneID=XLOC_014571
GL340840	Cufflinks	transcript	761666	762436	.	.	.	ID=TCONS_00024221;geneID=XLOC_014618
GL340840	Cufflinks	transcript	762960	763897	.	.	.	ID=TCONS_00024222;geneID=XLOC_014619
GL340840	Cufflinks	transcript	764440	764829	.	.	.	ID=TCONS_00024223;geneID=XLOC_014620
GL340840	Cufflinks	transcript	764903	765308	.	.	.	ID=TCONS_00024224;geneID=XLOC_014621
GL340840	Cufflinks	transcript	765437	765620	.	.	.	ID=TCONS_00024225;geneID=XLOC_014622
GL340840	Cufflinks	transcript	765683	765931	.	.	.	ID=TCONS_00024226;geneID=XLOC_014623
GL340840	Cufflinks	transcript	765986	766786	.	.	.	ID=TCONS_00024227;geneID=XLOC_014624
GL340840	Cufflinks	transcript	766876	767390	.	.	.	ID=TCONS_00024228;geneID=XLOC_014625
GL340840	Cufflinks	transcript	767739	767863	.	.	.	ID=TCONS_00024229;geneID=XLOC_014626
GL340840	Cufflinks	transcript	768082	768250	.	.	.	ID=TCONS_00024230;geneID=XLOC_014627
GL340840	Cufflinks	transcript	768509	769063	.	.	.	ID=TCONS_00024231;geneID=XLOC_014628
GL340840	Cufflinks	transcript	769240	770080	.	.	.	ID=TCONS_00024232;geneID=XLOC_014629
GL340840	Cufflinks	transcript	770197	771247	.	.	.	ID=TCONS_00024233;geneID=XLOC_014630
GL340840	Cufflinks	transcript	771460	773958	.	.	.	ID=TCONS_00024234;geneID=XLOC_014631
GL340840	Cufflinks	transcript	774060	774462	.	.	.	ID=TCONS_00024235;geneID=XLOC_014632
GL340840	Cufflinks	transcript	774563	775659	.	.	.	ID=TCONS_00024236;geneID=XLOC_014633
GL340840	Cufflinks	transcript	805030	805330	.	.	.	ID=TCONS_00024237;geneID=XLOC_014634
GL340840	Cufflinks	transcript	805746	806224	.	.	.	ID=TCONS_00024238;geneID=XLOC_014635
GL340840	Cufflinks	transcript	872816	873337	.	.	.	ID=TCONS_00024239;geneID=XLOC_014636
GL340840	Cufflinks	transcript	880930	881675	.	.	.	ID=TCONS_00024240;geneID=XLOC_014637
GL340840	Cufflinks	transcript	895801	897128	.	.	.	ID=TCONS_00024241;geneID=XLOC_014638
GL340842	Cufflinks	transcript	256871	261978	.	-	.	ID=TCONS_00024343;geneID=XLOC_014688
GL340842	Cufflinks	transcript	256871	280795	.	-	.	ID=TCONS_00024344;geneID=XLOC_014688
GL340843	Cufflinks	transcript	51259	51768	.	.	.	ID=TCONS_00024382;geneID=XLOC_014708
GL340843	Cufflinks	transcript	76340	76756	.	.	.	ID=TCONS_00024383;geneID=XLOC_014709
GL340843	Cufflinks	transcript	76916	77495	.	.	.	ID=TCONS_00024384;geneID=XLOC_014710
GL340843	Cufflinks	transcript	133809	134059	.	.	.	ID=TCONS_00024385;geneID=XLOC_014711
GL340849	Cufflinks	transcript	27893	28253	.	.	.	ID=TCONS_00024478;geneID=XLOC_014774
GL340852	Cufflinks	transcript	55324	55968	.	.	.	ID=TCONS_00024588;geneID=XLOC_014843
GL340852	Cufflinks	transcript	220596	221234	.	-	.	ID=TCONS_00024571;geneID=XLOC_014837
GL340852	Cufflinks	transcript	417758	418397	.	.	.	ID=TCONS_00024590;geneID=XLOC_014845
GL340853	Cufflinks	transcript	130347	130610	.	.	.	ID=TCONS_00024650;geneID=XLOC_014878
GL340853	Cufflinks	transcript	131361	131709	.	.	.	ID=TCONS_00024651;geneID=XLOC_014879
GL340853	Cufflinks	transcript	178761	179080	.	.	.	ID=TCONS_00024652;geneID=XLOC_014880
GL340853	Cufflinks	transcript	613157	614106	.	+	.	ID=TCONS_00024612;geneID=XLOC_014857
GL340853	Cufflinks	transcript	753777	754154	.	.	.	ID=TCONS_00024653;geneID=XLOC_014881
GL340854	Cufflinks	transcript	193710	194704	.	.	.	ID=TCONS_00024696;geneID=XLOC_014907
GL340857	Cufflinks	transcript	52486	54141	.	-	.	ID=TCONS_00024719;geneID=XLOC_014923
GL340857	Cufflinks	transcript	285637	286286	.	.	.	ID=TCONS_00024728;geneID=XLOC_014931
GL340858	Cufflinks	transcript	603615	604268	.	.	.	ID=TCONS_00024859;geneID=XLOC_014993
GL340858	Cufflinks	transcript	604331	604705	.	.	.	ID=TCONS_00024860;geneID=XLOC_014994
GL340858	Cufflinks	transcript	662672	681466	.	+	.	ID=TCONS_00024779;geneID=XLOC_014952
GL340858	Cufflinks	transcript	680498	681627	.	-	.	ID=TCONS_00024841;geneID=XLOC_014983
GL340858	Cufflinks	transcript	724476	725756	.	-	.	ID=TCONS_00024847;geneID=XLOC_014988
GL340858	Cufflinks	transcript	724476	725757	.	-	.	ID=TCONS_00024848;geneID=XLOC_014988
GL340862	Cufflinks	transcript	477805	504622	.	-	.	ID=TCONS_00024887;geneID=XLOC_015012
GL340862	Cufflinks	transcript	550515	551109	.	.	.	ID=TCONS_00024889;geneID=XLOC_015014
GL340876	Cufflinks	transcript	13506	14727	.	.	.	ID=TCONS_00024931;geneID=XLOC_015038
GL340876	Cufflinks	transcript	29988	32869	.	-	.	ID=TCONS_00024917;geneID=XLOC_015030
GL340876	Cufflinks	transcript	48002	48319	.	.	.	ID=TCONS_00024932;geneID=XLOC_015039
GL340876	Cufflinks	transcript	196736	197294	.	.	.	ID=TCONS_00024933;geneID=XLOC_015040
GL340878	Cufflinks	transcript	70224	71243	.	.	.	ID=TCONS_00024997;geneID=XLOC_015070
GL340878	Cufflinks	transcript	71879	73117	.	.	.	ID=TCONS_00024998;geneID=XLOC_015071
GL340878	Cufflinks	transcript	85101	85730	.	-	.	ID=TCONS_00024975;geneID=XLOC_015058
GL340878	Cufflinks	transcript	168041	168693	.	.	.	ID=TCONS_00024999;geneID=XLOC_015072
GL340878	Cufflinks	transcript	413359	413560	.	-	.	ID=TCONS_00024987;geneID=XLOC_015065
GL340880	Cufflinks	transcript	23316	23802	.	.	.	ID=TCONS_00025050;geneID=XLOC_015104
GL340880	Cufflinks	transcript	234256	235088	.	.	.	ID=TCONS_00025051;geneID=XLOC_015105
GL340880	Cufflinks	transcript	306834	306977	.	.	.	ID=TCONS_00025052;geneID=XLOC_015106
GL340880	Cufflinks	transcript	375916	376942	.	-	.	ID=TCONS_00025039;geneID=XLOC_015097
GL340880	Cufflinks	transcript	380249	380990	.	.	.	ID=TCONS_00025053;geneID=XLOC_015107
GL340880	Cufflinks	transcript	381209	382000	.	.	.	ID=TCONS_00025054;geneID=XLOC_015108
GL340880	Cufflinks	transcript	411159	411924	.	.	.	ID=TCONS_00025055;geneID=XLOC_015109
GL340880	Cufflinks	transcript	412085	412217	.	.	.	ID=TCONS_00025056;geneID=XLOC_015110
GL340880	Cufflinks	transcript	412726	413021	.	.	.	ID=TCONS_00025057;geneID=XLOC_015111
GL340880	Cufflinks	transcript	520126	520810	.	.	.	ID=TCONS_00025058;geneID=XLOC_015112
GL340880	Cufflinks	transcript	532335	533037	.	+	.	ID=TCONS_00025018;geneID=XLOC_015083
GL340880	Cufflinks	transcript	532335	533037	.	+	.	ID=TCONS_00025019;geneID=XLOC_015083
GL340880	Cufflinks	transcript	537675	538017	.	.	.	ID=TCONS_00025059;geneID=XLOC_015113
GL340880	Cufflinks	transcript	664917	670467	.	-	.	ID=TCONS_00025045;geneID=XLOC_015099
GL340882	Cufflinks	transcript	21624	22320	.	.	.	ID=TCONS_00025399;geneID=XLOC_015286
GL340882	Cufflinks	transcript	45457	45814	.	-	.	ID=TCONS_00025219;geneID=XLOC_015198
GL340882	Cufflinks	transcript	97605	97943	.	.	.	ID=TCONS_00025400;geneID=XLOC_015287
GL340882	Cufflinks	transcript	198925	199061	.	.	.	ID=TCONS_00025401;geneID=XLOC_015288
GL340882	Cufflinks	transcript	207113	207351	.	.	.	ID=TCONS_00025402;geneID=XLOC_015289
GL340882	Cufflinks	transcript	254298	254524	.	.	.	ID=TCONS_00025403;geneID=XLOC_015290
GL340882	Cufflinks	transcript	1038289	1039988	.	.	.	ID=TCONS_00025404;geneID=XLOC_015291
GL340882	Cufflinks	transcript	1040135	1040827	.	.	.	ID=TCONS_00025405;geneID=XLOC_015292
GL340882	Cufflinks	transcript	1183093	1183793	.	.	.	ID=TCONS_00025406;geneID=XLOC_015293
GL340882	Cufflinks	transcript	1384920	1385460	.	.	.	ID=TCONS_00025407;geneID=XLOC_015294
GL340882	Cufflinks	transcript	1385587	1386305	.	.	.	ID=TCONS_00025408;geneID=XLOC_015295
GL340882	Cufflinks	transcript	1386462	1386650	.	.	.	ID=TCONS_00025409;geneID=XLOC_015296
GL340882	Cufflinks	transcript	1386703	1386859	.	.	.	ID=TCONS_00025410;geneID=XLOC_015297
GL340882	Cufflinks	transcript	1387369	1387596	.	.	.	ID=TCONS_00025411;geneID=XLOC_015298
GL340882	Cufflinks	transcript	1387730	1388277	.	.	.	ID=TCONS_00025412;geneID=XLOC_015299
GL340882	Cufflinks	transcript	1388333	1388848	.	.	.	ID=TCONS_00025413;geneID=XLOC_015300
GL340882	Cufflinks	transcript	1388973	1389825	.	.	.	ID=TCONS_00025414;geneID=XLOC_015301
GL340882	Cufflinks	transcript	1389876	1390262	.	.	.	ID=TCONS_00025415;geneID=XLOC_015302
GL340882	Cufflinks	transcript	1390350	1390629	.	.	.	ID=TCONS_00025416;geneID=XLOC_015303
GL340882	Cufflinks	transcript	1390697	1391282	.	.	.	ID=TCONS_00025417;geneID=XLOC_015304
GL340882	Cufflinks	transcript	1576408	1577077	.	.	.	ID=TCONS_00025418;geneID=XLOC_015305
GL340882	Cufflinks	transcript	1708959	1709889	.	.	.	ID=TCONS_00025420;geneID=XLOC_015307
GL340882	Cufflinks	transcript	1744681	1745896	.	.	.	ID=TCONS_00025421;geneID=XLOC_015308
GL340882	Cufflinks	transcript	1780553	1781326	.	.	.	ID=TCONS_00025422;geneID=XLOC_015309
GL340882	Cufflinks	transcript	2050522	2051060	.	.	.	ID=TCONS_00025423;geneID=XLOC_015310
GL340882	Cufflinks	transcript	2051171	2051502	.	.	.	ID=TCONS_00025424;geneID=XLOC_015311
GL340882	Cufflinks	transcript	2052485	2053125	.	.	.	ID=TCONS_00025425;geneID=XLOC_015312
GL340882	Cufflinks	transcript	2068324	2068736	.	.	.	ID=TCONS_00025426;geneID=XLOC_015313
GL340882	Cufflinks	transcript	2068839	2069828	.	.	.	ID=TCONS_00025427;geneID=XLOC_015314
GL340882	Cufflinks	transcript	2132698	2133741	.	.	.	ID=TCONS_00025428;geneID=XLOC_015315
GL340882	Cufflinks	transcript	2133929	2134578	.	.	.	ID=TCONS_00025429;geneID=XLOC_015316
GL340882	Cufflinks	transcript	2135013	2135807	.	.	.	ID=TCONS_00025430;geneID=XLOC_015317
GL340882	Cufflinks	transcript	2661367	2661890	.	.	.	ID=TCONS_00025431;geneID=XLOC_015318
GL340882	Cufflinks	transcript	2688604	2694147	.	.	.	ID=TCONS_00025432;geneID=XLOC_015319
GL340886	Cufflinks	transcript	25573	25880	.	.	.	ID=TCONS_00025502;geneID=XLOC_015378
GL340887	Cufflinks	transcript	23588	24945	.	+	.	ID=TCONS_00025507;geneID=XLOC_015380
GL340888	Cufflinks	transcript	378263	379908	.	.	.	ID=TCONS_00025603;geneID=XLOC_015440
GL340888	Cufflinks	transcript	379983	381442	.	.	.	ID=TCONS_00025604;geneID=XLOC_015441
GL340892	Cufflinks	transcript	18863	19961	.	+	.	ID=TCONS_00025634;geneID=XLOC_015464
GL340893	Cufflinks	transcript	62648	62976	.	.	.	ID=TCONS_00025646;geneID=XLOC_015469
GL340895	Cufflinks	transcript	54157	55296	.	.	.	ID=TCONS_00025697;geneID=XLOC_015497
GL340895	Cufflinks	transcript	55409	55732	.	.	.	ID=TCONS_00025698;geneID=XLOC_015498
GL340895	Cufflinks	transcript	58005	59358	.	.	.	ID=TCONS_00025699;geneID=XLOC_015499
GL340895	Cufflinks	transcript	59629	62057	.	.	.	ID=TCONS_00025700;geneID=XLOC_015500
GL340895	Cufflinks	transcript	62494	63925	.	.	.	ID=TCONS_00025701;geneID=XLOC_015501
GL340895	Cufflinks	transcript	66052	68364	.	-	.	ID=TCONS_00025681;geneID=XLOC_015488
GL340895	Cufflinks	transcript	66052	69701	.	-	.	ID=TCONS_00025682;geneID=XLOC_015488
GL340895	Cufflinks	transcript	144167	144404	.	.	.	ID=TCONS_00025702;geneID=XLOC_015502
GL340895	Cufflinks	transcript	153625	154445	.	.	.	ID=TCONS_00025703;geneID=XLOC_015503
GL340895	Cufflinks	transcript	259890	260340	.	.	.	ID=TCONS_00025704;geneID=XLOC_015504
GL340902	Cufflinks	transcript	86032	87759	.	.	.	ID=TCONS_00025768;geneID=XLOC_015548
GL340903	Cufflinks	transcript	70758	72371	.	.	.	ID=TCONS_00025786;geneID=XLOC_015563
GL340903	Cufflinks	transcript	72564	72762	.	.	.	ID=TCONS_00025787;geneID=XLOC_015564
GL340903	Cufflinks	transcript	220503	221347	.	-	.	ID=TCONS_00025780;geneID=XLOC_015557
GL340910	Cufflinks	transcript	199494	199684	.	.	.	ID=TCONS_00025853;geneID=XLOC_015612
GL340910	Cufflinks	transcript	218490	219110	.	.	.	ID=TCONS_00025854;geneID=XLOC_015613
GL340910	Cufflinks	transcript	340067	340546	.	.	.	ID=TCONS_00025855;geneID=XLOC_015614
GL340910	Cufflinks	transcript	340812	341183	.	.	.	ID=TCONS_00025856;geneID=XLOC_015615
GL340923	Cufflinks	transcript	14531	14811	.	.	.	ID=TCONS_00025912;geneID=XLOC_015655
GL340923	Cufflinks	transcript	248346	249103	.	+	.	ID=TCONS_00025894;geneID=XLOC_015644
GL340923	Cufflinks	transcript	250013	250277	.	.	.	ID=TCONS_00025913;geneID=XLOC_015656
GL340924	Cufflinks	transcript	27566	27822	.	.	.	ID=TCONS_00025942;geneID=XLOC_015669
GL340924	Cufflinks	transcript	274745	275017	.	.	.	ID=TCONS_00025943;geneID=XLOC_015670
GL340924	Cufflinks	transcript	360887	361036	.	.	.	ID=TCONS_00025944;geneID=XLOC_015671
GL340924	Cufflinks	transcript	408749	409195	.	.	.	ID=TCONS_00025945;geneID=XLOC_015672
GL340928	Cufflinks	transcript	26328	27054	.	.	.	ID=TCONS_00026094;geneID=XLOC_015750
GL340928	Cufflinks	transcript	146492	147116	.	.	.	ID=TCONS_00026095;geneID=XLOC_015751
GL340928	Cufflinks	transcript	162406	171146	.	+	.	ID=TCONS_00025952;geneID=XLOC_015676
GL340928	Cufflinks	transcript	433654	436095	.	-	.	ID=TCONS_00026034;geneID=XLOC_015713
GL340928	Cufflinks	transcript	436235	437300	.	.	.	ID=TCONS_00026096;geneID=XLOC_015752
GL340928	Cufflinks	transcript	579710	579877	.	.	.	ID=TCONS_00026097;geneID=XLOC_015753
GL340928	Cufflinks	transcript	657318	657889	.	.	.	ID=TCONS_00026098;geneID=XLOC_015754
GL340928	Cufflinks	transcript	1315385	1315682	.	.	.	ID=TCONS_00026099;geneID=XLOC_015755
GL340933	Cufflinks	transcript	44878	48810	.	.	.	ID=TCONS_00026184;geneID=XLOC_015797
GL340933	Cufflinks	transcript	49014	50757	.	.	.	ID=TCONS_00026185;geneID=XLOC_015798
GL340933	Cufflinks	transcript	258363	258561	.	.	.	ID=TCONS_00026186;geneID=XLOC_015799
GL340933	Cufflinks	transcript	259269	260127	.	.	.	ID=TCONS_00026187;geneID=XLOC_015800
GL340933	Cufflinks	transcript	260647	261096	.	.	.	ID=TCONS_00026188;geneID=XLOC_015801
GL340933	Cufflinks	transcript	261226	261878	.	.	.	ID=TCONS_00026189;geneID=XLOC_015802
GL340933	Cufflinks	transcript	405744	405997	.	.	.	ID=TCONS_00026190;geneID=XLOC_015803
GL340933	Cufflinks	transcript	406714	406937	.	.	.	ID=TCONS_00026191;geneID=XLOC_015804
GL340933	Cufflinks	transcript	407215	407486	.	.	.	ID=TCONS_00026192;geneID=XLOC_015805
GL340935	Cufflinks	transcript	121642	121801	.	.	.	ID=TCONS_00026236;geneID=XLOC_015836
GL340935	Cufflinks	transcript	199538	200023	.	.	.	ID=TCONS_00026237;geneID=XLOC_015837
GL340944	Cufflinks	transcript	107338	120243	.	-	.	ID=TCONS_00026388;geneID=XLOC_015938
GL340944	Cufflinks	transcript	172352	172666	.	.	.	ID=TCONS_00026413;geneID=XLOC_015955
GL340944	Cufflinks	transcript	240236	241459	.	-	.	ID=TCONS_00026399;geneID=XLOC_015945
GL340944	Cufflinks	transcript	240236	242701	.	-	.	ID=TCONS_00026400;geneID=XLOC_015945
GL340944	Cufflinks	transcript	330995	333977	.	.	.	ID=TCONS_00026414;geneID=XLOC_015956
GL340944	Cufflinks	transcript	334775	337020	.	.	.	ID=TCONS_00026415;geneID=XLOC_015957
GL340944	Cufflinks	transcript	362056	366144	.	+	.	ID=TCONS_00026367;geneID=XLOC_015929
GL340944	Cufflinks	transcript	373808	375024	.	+	.	ID=TCONS_00026368;geneID=XLOC_015930
GL340944	Cufflinks	transcript	402162	405515	.	-	.	ID=TCONS_00026404;geneID=XLOC_015948
GL340944	Cufflinks	transcript	440785	442255	.	.	.	ID=TCONS_00026416;geneID=XLOC_015958
GL340944	Cufflinks	transcript	622631	623170	.	+	.	ID=TCONS_00026375;geneID=XLOC_015935
GL340944	Cufflinks	transcript	642083	642899	.	.	.	ID=TCONS_00026417;geneID=XLOC_015959
GL340946	Cufflinks	transcript	7765	9158	.	+	.	ID=TCONS_00026420;geneID=XLOC_015962
GL340948	Cufflinks	transcript	13471	15276	.	-	.	ID=TCONS_00026455;geneID=XLOC_015979
GL340949	Cufflinks	transcript	142888	143271	.	.	.	ID=TCONS_00026472;geneID=XLOC_015994
GL340966	Cufflinks	transcript	176259	176511	.	.	.	ID=TCONS_00026592;geneID=XLOC_016069
GL340967	Cufflinks	transcript	19426	22160	.	.	.	ID=TCONS_00026609;geneID=XLOC_016079
GL340967	Cufflinks	transcript	22481	23286	.	.	.	ID=TCONS_00026610;geneID=XLOC_016080
GL340967	Cufflinks	transcript	23456	23760	.	.	.	ID=TCONS_00026611;geneID=XLOC_016081
GL340967	Cufflinks	transcript	154365	154963	.	.	.	ID=TCONS_00026612;geneID=XLOC_016082
GL340968	Cufflinks	transcript	112888	124844	.	+	.	ID=TCONS_00026613;geneID=XLOC_016083
GL340968	Cufflinks	transcript	123302	124844	.	+	.	ID=TCONS_00026615;geneID=XLOC_016083
GL340968	Cufflinks	transcript	165135	168572	.	.	.	ID=TCONS_00026851;geneID=XLOC_016204
GL340968	Cufflinks	transcript	176282	177810	.	.	.	ID=TCONS_00026852;geneID=XLOC_016205
GL340968	Cufflinks	transcript	180033	180483	.	.	.	ID=TCONS_00026853;geneID=XLOC_016206
GL340968	Cufflinks	transcript	180611	181009	.	.	.	ID=TCONS_00026854;geneID=XLOC_016207
GL340968	Cufflinks	transcript	182077	182338	.	.	.	ID=TCONS_00026855;geneID=XLOC_016208
GL340968	Cufflinks	transcript	234317	236247	.	.	.	ID=TCONS_00026856;geneID=XLOC_016209
GL340968	Cufflinks	transcript	978206	978412	.	.	.	ID=TCONS_00026857;geneID=XLOC_016210
GL340968	Cufflinks	transcript	983320	984381	.	.	.	ID=TCONS_00026858;geneID=XLOC_016211
GL340968	Cufflinks	transcript	1012268	1015120	.	.	.	ID=TCONS_00026859;geneID=XLOC_016212
GL340968	Cufflinks	transcript	1029475	1029724	.	.	.	ID=TCONS_00026860;geneID=XLOC_016213
GL340968	Cufflinks	transcript	1135695	1136988	.	-	.	ID=TCONS_00026792;geneID=XLOC_016174
GL340968	Cufflinks	transcript	1191049	1191369	.	.	.	ID=TCONS_00026861;geneID=XLOC_016214
GL340968	Cufflinks	transcript	1195760	1195969	.	.	.	ID=TCONS_00026862;geneID=XLOC_016215
GL340969	Cufflinks	transcript	33107	88129	.	-	.	ID=TCONS_00026874;geneID=XLOC_016221
GL340972	Cufflinks	transcript	58916	59170	.	.	.	ID=TCONS_00027016;geneID=XLOC_016289
GL340972	Cufflinks	transcript	98492	100321	.	.	.	ID=TCONS_00027017;geneID=XLOC_016290
GL340972	Cufflinks	transcript	100432	101154	.	.	.	ID=TCONS_00027018;geneID=XLOC_016291
GL340972	Cufflinks	transcript	101865	102005	.	.	.	ID=TCONS_00027019;geneID=XLOC_016292
GL340972	Cufflinks	transcript	102083	102568	.	.	.	ID=TCONS_00027020;geneID=XLOC_016293
GL340972	Cufflinks	transcript	102620	103255	.	.	.	ID=TCONS_00027021;geneID=XLOC_016294
GL340972	Cufflinks	transcript	327931	328954	.	-	.	ID=TCONS_00026991;geneID=XLOC_016275
GL340972	Cufflinks	transcript	348895	349398	.	.	.	ID=TCONS_00027022;geneID=XLOC_016295
GL340972	Cufflinks	transcript	378867	379729	.	.	.	ID=TCONS_00027023;geneID=XLOC_016296
GL340972	Cufflinks	transcript	485553	487495	.	.	.	ID=TCONS_00027024;geneID=XLOC_016297
GL340972	Cufflinks	transcript	571105	571507	.	.	.	ID=TCONS_00027025;geneID=XLOC_016298
GL340973	Cufflinks	transcript	9692	9976	.	.	.	ID=TCONS_00027028;geneID=XLOC_016301
GL340973	Cufflinks	transcript	10405	11852	.	.	.	ID=TCONS_00027029;geneID=XLOC_016302
GL340974	Cufflinks	transcript	161719	164120	.	.	.	ID=TCONS_00027252;geneID=XLOC_016409
GL340974	Cufflinks	transcript	164413	164780	.	.	.	ID=TCONS_00027253;geneID=XLOC_016410
GL340974	Cufflinks	transcript	164999	165457	.	.	.	ID=TCONS_00027254;geneID=XLOC_016411
GL340974	Cufflinks	transcript	241794	242036	.	.	.	ID=TCONS_00027255;geneID=XLOC_016412
GL340974	Cufflinks	transcript	325730	329338	.	-	.	ID=TCONS_00027168;geneID=XLOC_016363
GL340974	Cufflinks	transcript	357857	358109	.	.	.	ID=TCONS_00027256;geneID=XLOC_016413
GL340974	Cufflinks	transcript	520301	520720	.	.	.	ID=TCONS_00027257;geneID=XLOC_016414
GL340974	Cufflinks	transcript	758616	758729	.	.	.	ID=TCONS_00027258;geneID=XLOC_016415
GL340974	Cufflinks	transcript	759639	761115	.	+	.	ID=TCONS_00027085;geneID=XLOC_016329
GL340974	Cufflinks	transcript	775181	775487	.	.	.	ID=TCONS_00027259;geneID=XLOC_016416
GL340974	Cufflinks	transcript	821224	822068	.	.	.	ID=TCONS_00027260;geneID=XLOC_016417
GL340974	Cufflinks	transcript	901155	901350	.	.	.	ID=TCONS_00027261;geneID=XLOC_016418
GL340974	Cufflinks	transcript	925383	925730	.	+	.	ID=TCONS_00027117;geneID=XLOC_016343
GL340974	Cufflinks	transcript	968900	969680	.	.	.	ID=TCONS_00027262;geneID=XLOC_016419
GL340974	Cufflinks	transcript	1034673	1034845	.	.	.	ID=TCONS_00027263;geneID=XLOC_016420
GL340974	Cufflinks	transcript	1034951	1037018	.	.	.	ID=TCONS_00027264;geneID=XLOC_016421
GL340974	Cufflinks	transcript	1245677	1246610	.	.	.	ID=TCONS_00027265;geneID=XLOC_016422
GL340974	Cufflinks	transcript	1248152	1249147	.	.	.	ID=TCONS_00027266;geneID=XLOC_016423
GL340974	Cufflinks	transcript	1284890	1285781	.	.	.	ID=TCONS_00027267;geneID=XLOC_016424
GL340977	Cufflinks	transcript	54913	55076	.	.	.	ID=TCONS_00027334;geneID=XLOC_016460
GL340977	Cufflinks	transcript	55468	55575	.	.	.	ID=TCONS_00027335;geneID=XLOC_016461
GL340977	Cufflinks	transcript	56034	56220	.	.	.	ID=TCONS_00027336;geneID=XLOC_016462
GL340977	Cufflinks	transcript	92729	93142	.	.	.	ID=TCONS_00027337;geneID=XLOC_016463
GL340977	Cufflinks	transcript	200972	201444	.	.	.	ID=TCONS_00027338;geneID=XLOC_016464
GL340977	Cufflinks	transcript	222726	223291	.	.	.	ID=TCONS_00027339;geneID=XLOC_016465
GL340977	Cufflinks	transcript	226682	229917	.	+	.	ID=TCONS_00027303;geneID=XLOC_016442
GL340977	Cufflinks	transcript	227927	229917	.	+	.	ID=TCONS_00027304;geneID=XLOC_016442
GL340977	Cufflinks	transcript	262245	264419	.	+	.	ID=TCONS_00027305;geneID=XLOC_016443
GL340977	Cufflinks	transcript	262245	266338	.	+	.	ID=TCONS_00027306;geneID=XLOC_016443
GL340977	Cufflinks	transcript	267569	269562	.	+	.	ID=TCONS_00027307;geneID=XLOC_016444
GL340977	Cufflinks	transcript	399210	399606	.	+	.	ID=TCONS_00027308;geneID=XLOC_016445
GL340978	Cufflinks	transcript	1105	1510	.	.	.	ID=TCONS_00027357;geneID=XLOC_016481
GL340987	Cufflinks	transcript	70053	70317	.	.	.	ID=TCONS_00027524;geneID=XLOC_016583
GL340987	Cufflinks	transcript	70551	76729	.	.	.	ID=TCONS_00027525;geneID=XLOC_016584
GL340987	Cufflinks	transcript	435146	435784	.	.	.	ID=TCONS_00027526;geneID=XLOC_016585
GL340988	Cufflinks	transcript	34676	36538	.	-	.	ID=TCONS_00027594;geneID=XLOC_016616
GL340988	Cufflinks	transcript	34676	36538	.	-	.	ID=TCONS_00027595;geneID=XLOC_016616
GL340988	Cufflinks	transcript	56496	57893	.	.	.	ID=TCONS_00027649;geneID=XLOC_016637
GL340988	Cufflinks	transcript	146052	146258	.	.	.	ID=TCONS_00027650;geneID=XLOC_016638
GL340988	Cufflinks	transcript	161246	165251	.	+	.	ID=TCONS_00027552;geneID=XLOC_016596
GL340988	Cufflinks	transcript	168262	169153	.	.	.	ID=TCONS_00027651;geneID=XLOC_016639
GL340988	Cufflinks	transcript	170458	171182	.	.	.	ID=TCONS_00027652;geneID=XLOC_016640
GL340988	Cufflinks	transcript	172585	173629	.	.	.	ID=TCONS_00027653;geneID=XLOC_016641
GL340988	Cufflinks	transcript	232319	232716	.	.	.	ID=TCONS_00027654;geneID=XLOC_016642
GL340988	Cufflinks	transcript	338358	338587	.	.	.	ID=TCONS_00027655;geneID=XLOC_016643
GL340988	Cufflinks	transcript	534016	534359	.	.	.	ID=TCONS_00027656;geneID=XLOC_016644
GL340988	Cufflinks	transcript	535284	537275	.	-	.	ID=TCONS_00027637;geneID=XLOC_016632
GL340988	Cufflinks	transcript	535284	537275	.	-	.	ID=TCONS_00027638;geneID=XLOC_016632
GL340989	Cufflinks	transcript	528164	528369	.	.	.	ID=TCONS_00027696;geneID=XLOC_016668
GL340996	Cufflinks	transcript	270161	271436	.	.	.	ID=TCONS_00027845;geneID=XLOC_016768
GL340999	Cufflinks	transcript	551125	551781	.	.	.	ID=TCONS_00027867;geneID=XLOC_016782
GL341001	Cufflinks	transcript	6953	23484	.	-	.	ID=TCONS_00027872;geneID=XLOC_016787
GL341001	Cufflinks	transcript	22503	23484	.	-	.	ID=TCONS_00027873;geneID=XLOC_016787
GL341005	Cufflinks	transcript	22944	23768	.	.	.	ID=TCONS_00028021;geneID=XLOC_016864
GL341005	Cufflinks	transcript	57641	57834	.	.	.	ID=TCONS_00028022;geneID=XLOC_016865
GL341006	Cufflinks	transcript	27100	27480	.	.	.	ID=TCONS_00028051;geneID=XLOC_016877
GL341006	Cufflinks	transcript	27631	27760	.	.	.	ID=TCONS_00028052;geneID=XLOC_016878
GL341006	Cufflinks	transcript	27911	28692	.	.	.	ID=TCONS_00028053;geneID=XLOC_016879
GL341006	Cufflinks	transcript	110528	110798	.	.	.	ID=TCONS_00028054;geneID=XLOC_016880
GL341006	Cufflinks	transcript	110881	111263	.	.	.	ID=TCONS_00028055;geneID=XLOC_016881
GL341006	Cufflinks	transcript	111326	111644	.	.	.	ID=TCONS_00028056;geneID=XLOC_016882
GL341006	Cufflinks	transcript	111740	112047	.	.	.	ID=TCONS_00028057;geneID=XLOC_016883
GL341006	Cufflinks	transcript	112136	112446	.	.	.	ID=TCONS_00028058;geneID=XLOC_016884
GL341007	Cufflinks	transcript	3919	7741	.	-	.	ID=TCONS_00028065;geneID=XLOC_016889
GL341011	Cufflinks	transcript	4255	4617	.	+	.	ID=TCONS_00028105;geneID=XLOC_016904
GL341011	Cufflinks	transcript	79982	83666	.	-	.	ID=TCONS_00028132;geneID=XLOC_016912
GL341011	Cufflinks	transcript	79986	80905	.	-	.	ID=TCONS_00028133;geneID=XLOC_016912
GL341011	Cufflinks	transcript	81748	83025	.	-	.	ID=TCONS_00028134;geneID=XLOC_016912
GL341012	Cufflinks	transcript	344974	345233	.	.	.	ID=TCONS_00028171;geneID=XLOC_016940
GL341012	Cufflinks	transcript	348770	349396	.	.	.	ID=TCONS_00028173;geneID=XLOC_016942
GL341013	Cufflinks	transcript	101194	101934	.	-	.	ID=TCONS_00028208;geneID=XLOC_016961
GL341013	Cufflinks	transcript	118281	118575	.	.	.	ID=TCONS_00028247;geneID=XLOC_016982
GL341013	Cufflinks	transcript	358305	359244	.	+	.	ID=TCONS_00028195;geneID=XLOC_016955
GL341014	Cufflinks	transcript	4498	6085	.	-	.	ID=TCONS_00028272;geneID=XLOC_016991
GL341014	Cufflinks	transcript	260625	260879	.	.	.	ID=TCONS_00028294;geneID=XLOC_017011
GL341015	Cufflinks	transcript	14549	15056	.	.	.	ID=TCONS_00028385;geneID=XLOC_017060
GL341015	Cufflinks	transcript	137690	138063	.	.	.	ID=TCONS_00028386;geneID=XLOC_017061
GL341016	Cufflinks	transcript	44427	46202	.	-	.	ID=TCONS_00028408;geneID=XLOC_017074
GL341016	Cufflinks	transcript	406110	406254	.	.	.	ID=TCONS_00028416;geneID=XLOC_017079
GL341018	Cufflinks	transcript	36015	36147	.	.	.	ID=TCONS_00028752;geneID=XLOC_017249
GL341018	Cufflinks	transcript	134724	136031	.	+	.	ID=TCONS_00028429;geneID=XLOC_017083
GL341018	Cufflinks	transcript	136742	139341	.	.	.	ID=TCONS_00028753;geneID=XLOC_017250
GL341018	Cufflinks	transcript	178334	178750	.	.	.	ID=TCONS_00028754;geneID=XLOC_017251
GL341018	Cufflinks	transcript	516056	516599	.	.	.	ID=TCONS_00028755;geneID=XLOC_017252
GL341018	Cufflinks	transcript	559666	560122	.	.	.	ID=TCONS_00028756;geneID=XLOC_017253
GL341018	Cufflinks	transcript	601702	601856	.	.	.	ID=TCONS_00028757;geneID=XLOC_017254
GL341018	Cufflinks	transcript	713208	714071	.	.	.	ID=TCONS_00028758;geneID=XLOC_017255
GL341018	Cufflinks	transcript	720562	721450	.	.	.	ID=TCONS_00028759;geneID=XLOC_017256
GL341018	Cufflinks	transcript	1111731	1113467	.	.	.	ID=TCONS_00028760;geneID=XLOC_017257
GL341018	Cufflinks	transcript	1118986	1119701	.	.	.	ID=TCONS_00028761;geneID=XLOC_017258
GL341018	Cufflinks	transcript	1333305	1334858	.	.	.	ID=TCONS_00028762;geneID=XLOC_017259
GL341018	Cufflinks	transcript	1467064	1468472	.	-	.	ID=TCONS_00028704;geneID=XLOC_017220
GL341018	Cufflinks	transcript	1467064	1468472	.	-	.	ID=TCONS_00028705;geneID=XLOC_017220
GL341018	Cufflinks	transcript	1660084	1661955	.	.	.	ID=TCONS_00028763;geneID=XLOC_017260
GL341018	Cufflinks	transcript	1668544	1668669	.	.	.	ID=TCONS_00028764;geneID=XLOC_017261
GL341018	Cufflinks	transcript	1692388	1693249	.	-	.	ID=TCONS_00028720;geneID=XLOC_017232
GL341018	Cufflinks	transcript	1711467	1712770	.	+	.	ID=TCONS_00028553;geneID=XLOC_017151
GL341018	Cufflinks	transcript	1724931	1725199	.	.	.	ID=TCONS_00028765;geneID=XLOC_017262
GL341018	Cufflinks	transcript	1725682	1726116	.	.	.	ID=TCONS_00028766;geneID=XLOC_017263
GL341018	Cufflinks	transcript	1783254	1783579	.	.	.	ID=TCONS_00028767;geneID=XLOC_017264
GL341019	Cufflinks	transcript	96862	97034	.	.	.	ID=TCONS_00029621;geneID=XLOC_017719
GL341019	Cufflinks	transcript	124637	129394	.	+	.	ID=TCONS_00028776;geneID=XLOC_017270
GL341019	Cufflinks	transcript	322633	325125	.	+	.	ID=TCONS_00028790;geneID=XLOC_017275
GL341019	Cufflinks	transcript	746453	758174	.	-	.	ID=TCONS_00029320;geneID=XLOC_017554
GL341019	Cufflinks	transcript	1006059	1006389	.	.	.	ID=TCONS_00029622;geneID=XLOC_017720
GL341019	Cufflinks	transcript	1006792	1007130	.	.	.	ID=TCONS_00029623;geneID=XLOC_017721
GL341019	Cufflinks	transcript	1007338	1007851	.	.	.	ID=TCONS_00029624;geneID=XLOC_017722
GL341019	Cufflinks	transcript	1008193	1008371	.	.	.	ID=TCONS_00029625;geneID=XLOC_017723
GL341019	Cufflinks	transcript	1009397	1010050	.	.	.	ID=TCONS_00029626;geneID=XLOC_017724
GL341019	Cufflinks	transcript	1010256	1010723	.	.	.	ID=TCONS_00029627;geneID=XLOC_017725
GL341019	Cufflinks	transcript	1010914	1011226	.	.	.	ID=TCONS_00029628;geneID=XLOC_017726
GL341019	Cufflinks	transcript	1011391	1011641	.	.	.	ID=TCONS_00029629;geneID=XLOC_017727
GL341019	Cufflinks	transcript	1012265	1013697	.	.	.	ID=TCONS_00029630;geneID=XLOC_017728
GL341019	Cufflinks	transcript	1013748	1014385	.	.	.	ID=TCONS_00029631;geneID=XLOC_017729
GL341019	Cufflinks	transcript	1080466	1080779	.	.	.	ID=TCONS_00029632;geneID=XLOC_017730
GL341019	Cufflinks	transcript	1407233	1408002	.	.	.	ID=TCONS_00029633;geneID=XLOC_017731
GL341019	Cufflinks	transcript	1584895	1588543	.	.	.	ID=TCONS_00029634;geneID=XLOC_017732
GL341019	Cufflinks	transcript	1588615	1589841	.	.	.	ID=TCONS_00029635;geneID=XLOC_017733
GL341019	Cufflinks	transcript	1590083	1591170	.	.	.	ID=TCONS_00029636;geneID=XLOC_017734
GL341019	Cufflinks	transcript	1592065	1592541	.	.	.	ID=TCONS_00029637;geneID=XLOC_017735
GL341019	Cufflinks	transcript	1615492	1616731	.	+	.	ID=TCONS_00028899;geneID=XLOC_017350
GL341019	Cufflinks	transcript	1714610	1717240	.	.	.	ID=TCONS_00029638;geneID=XLOC_017736
GL341019	Cufflinks	transcript	1742320	1742791	.	.	.	ID=TCONS_00029639;geneID=XLOC_017737
GL341019	Cufflinks	transcript	1743099	1743473	.	.	.	ID=TCONS_00029640;geneID=XLOC_017738
GL341019	Cufflinks	transcript	1743593	1743896	.	.	.	ID=TCONS_00029641;geneID=XLOC_017739
GL341019	Cufflinks	transcript	1743984	1744149	.	.	.	ID=TCONS_00029642;geneID=XLOC_017740
GL341019	Cufflinks	transcript	1923038	1923882	.	.	.	ID=TCONS_00029643;geneID=XLOC_017741
GL341019	Cufflinks	transcript	1924005	1924448	.	.	.	ID=TCONS_00029644;geneID=XLOC_017742
GL341019	Cufflinks	transcript	2037110	2037301	.	.	.	ID=TCONS_00029645;geneID=XLOC_017743
GL341019	Cufflinks	transcript	2160303	2161329	.	.	.	ID=TCONS_00029646;geneID=XLOC_017744
GL341019	Cufflinks	transcript	2324757	2325334	.	.	.	ID=TCONS_00029647;geneID=XLOC_017745
GL341019	Cufflinks	transcript	2701385	2709404	.	+	.	ID=TCONS_00029061;geneID=XLOC_017430
GL341019	Cufflinks	transcript	2717377	2719275	.	.	.	ID=TCONS_00029648;geneID=XLOC_017746
GL341019	Cufflinks	transcript	2719456	2719933	.	.	.	ID=TCONS_00029649;geneID=XLOC_017747
GL341019	Cufflinks	transcript	2720307	2720635	.	.	.	ID=TCONS_00029650;geneID=XLOC_017748
GL341019	Cufflinks	transcript	2981271	2981626	.	.	.	ID=TCONS_00029651;geneID=XLOC_017749
GL341019	Cufflinks	transcript	2981737	2982781	.	.	.	ID=TCONS_00029652;geneID=XLOC_017750
GL341019	Cufflinks	transcript	2982891	2984477	.	.	.	ID=TCONS_00029653;geneID=XLOC_017751
GL341019	Cufflinks	transcript	3065562	3066581	.	.	.	ID=TCONS_00029654;geneID=XLOC_017752
GL341019	Cufflinks	transcript	3347766	3348621	.	.	.	ID=TCONS_00029655;geneID=XLOC_017753
GL341019	Cufflinks	transcript	3499131	3499580	.	-	.	ID=TCONS_00029534;geneID=XLOC_017675
GL341019	Cufflinks	transcript	3507481	3508204	.	-	.	ID=TCONS_00029537;geneID=XLOC_017677
GL341019	Cufflinks	transcript	3655116	3655823	.	+	.	ID=TCONS_00029170;geneID=XLOC_017481
GL341019	Cufflinks	transcript	3687664	3687779	.	.	.	ID=TCONS_00029656;geneID=XLOC_017754
GL341019	Cufflinks	transcript	4073692	4074315	.	.	.	ID=TCONS_00029657;geneID=XLOC_017755
GL341019	Cufflinks	transcript	4074428	4076737	.	.	.	ID=TCONS_00029658;geneID=XLOC_017756
GL341019	Cufflinks	transcript	4077002	4082471	.	.	.	ID=TCONS_00029659;geneID=XLOC_017757
GL341019	Cufflinks	transcript	4203997	4221165	.	-	.	ID=TCONS_00029598;geneID=XLOC_017703
GL341019	Cufflinks	transcript	4463372	4463571	.	.	.	ID=TCONS_00029660;geneID=XLOC_017758
GL341019	Cufflinks	transcript	4463627	4463958	.	.	.	ID=TCONS_00029661;geneID=XLOC_017759
GL341020	Cufflinks	transcript	25315	25520	.	.	.	ID=TCONS_00030201;geneID=XLOC_018019
GL341020	Cufflinks	transcript	25649	26296	.	.	.	ID=TCONS_00030202;geneID=XLOC_018020
GL341020	Cufflinks	transcript	258617	260052	.	.	.	ID=TCONS_00030203;geneID=XLOC_018021
GL341020	Cufflinks	transcript	260221	260695	.	.	.	ID=TCONS_00030204;geneID=XLOC_018022
GL341020	Cufflinks	transcript	459247	459649	.	.	.	ID=TCONS_00030205;geneID=XLOC_018023
GL341020	Cufflinks	transcript	1043479	1045115	.	.	.	ID=TCONS_00030206;geneID=XLOC_018024
GL341020	Cufflinks	transcript	1051585	1052462	.	.	.	ID=TCONS_00030207;geneID=XLOC_018025
GL341020	Cufflinks	transcript	1138113	1139069	.	.	.	ID=TCONS_00030208;geneID=XLOC_018026
GL341020	Cufflinks	transcript	1139169	1139428	.	.	.	ID=TCONS_00030209;geneID=XLOC_018027
GL341020	Cufflinks	transcript	1139544	1139845	.	.	.	ID=TCONS_00030210;geneID=XLOC_018028
GL341020	Cufflinks	transcript	1307250	1307831	.	-	.	ID=TCONS_00030015;geneID=XLOC_017939
GL341020	Cufflinks	transcript	1307254	1309547	.	-	.	ID=TCONS_00030016;geneID=XLOC_017939
GL341020	Cufflinks	transcript	1391177	1391371	.	.	.	ID=TCONS_00030211;geneID=XLOC_018029
GL341020	Cufflinks	transcript	1392855	1393227	.	.	.	ID=TCONS_00030212;geneID=XLOC_018030
GL341020	Cufflinks	transcript	1409612	1410056	.	.	.	ID=TCONS_00030213;geneID=XLOC_018031
GL341020	Cufflinks	transcript	1842676	1843425	.	.	.	ID=TCONS_00030214;geneID=XLOC_018032
GL341020	Cufflinks	transcript	1843508	1844666	.	.	.	ID=TCONS_00030215;geneID=XLOC_018033
GL341020	Cufflinks	transcript	1846139	1846690	.	.	.	ID=TCONS_00030216;geneID=XLOC_018034
GL341020	Cufflinks	transcript	2006027	2006497	.	.	.	ID=TCONS_00030217;geneID=XLOC_018035
GL341020	Cufflinks	transcript	2170834	2171251	.	.	.	ID=TCONS_00030218;geneID=XLOC_018036
GL341020	Cufflinks	transcript	2250742	2251635	.	+	.	ID=TCONS_00029807;geneID=XLOC_017839
GL341020	Cufflinks	transcript	2426643	2427392	.	.	.	ID=TCONS_00030219;geneID=XLOC_018037
GL341020	Cufflinks	transcript	2427771	2429153	.	.	.	ID=TCONS_00030220;geneID=XLOC_018038
GL341020	Cufflinks	transcript	2535218	2535621	.	.	.	ID=TCONS_00030221;geneID=XLOC_018039
GL341020	Cufflinks	transcript	2619037	2683693	.	+	.	ID=TCONS_00029847;geneID=XLOC_017857
GL341020	Cufflinks	transcript	2729563	2731100	.	-	.	ID=TCONS_00030134;geneID=XLOC_017993
GL341020	Cufflinks	transcript	2741552	2744095	.	+	.	ID=TCONS_00029856;geneID=XLOC_017862
GL341020	Cufflinks	transcript	2766688	2767617	.	.	.	ID=TCONS_00030222;geneID=XLOC_018040
GL341020	Cufflinks	transcript	2767735	2768152	.	.	.	ID=TCONS_00030223;geneID=XLOC_018041
GL341020	Cufflinks	transcript	2768226	2768627	.	.	.	ID=TCONS_00030224;geneID=XLOC_018042
GL341020	Cufflinks	transcript	2768801	2769153	.	.	.	ID=TCONS_00030225;geneID=XLOC_018043
GL341020	Cufflinks	transcript	2799816	2800069	.	.	.	ID=TCONS_00030226;geneID=XLOC_018044
GL341020	Cufflinks	transcript	2822264	2825133	.	.	.	ID=TCONS_00030227;geneID=XLOC_018045
GL341020	Cufflinks	transcript	2825393	2826195	.	.	.	ID=TCONS_00030228;geneID=XLOC_018046
GL341020	Cufflinks	transcript	2836522	2836790	.	.	.	ID=TCONS_00030229;geneID=XLOC_018047
GL341020	Cufflinks	transcript	2874611	2875587	.	.	.	ID=TCONS_00030230;geneID=XLOC_018048
GL341020	Cufflinks	transcript	2927298	2928948	.	.	.	ID=TCONS_00030231;geneID=XLOC_018049
GL341020	Cufflinks	transcript	2929013	2929295	.	.	.	ID=TCONS_00030232;geneID=XLOC_018050
GL341020	Cufflinks	transcript	2963980	2988402	.	-	.	ID=TCONS_00030156;geneID=XLOC_018002
GL341020	Cufflinks	transcript	3086094	3087721	.	-	.	ID=TCONS_00030160;geneID=XLOC_018004
GL341020	Cufflinks	transcript	3198158	3198416	.	.	.	ID=TCONS_00030233;geneID=XLOC_018051
GL341020	Cufflinks	transcript	3237161	3237805	.	.	.	ID=TCONS_00030234;geneID=XLOC_018052
GL341020	Cufflinks	transcript	3353581	3358457	.	.	.	ID=TCONS_00030235;geneID=XLOC_018053
GL341020	Cufflinks	transcript	3358675	3366314	.	-	.	ID=TCONS_00030186;geneID=XLOC_018015
GL341021	Cufflinks	transcript	4473	14717	.	-	.	ID=TCONS_00030380;geneID=XLOC_018121
GL341021	Cufflinks	transcript	877790	878602	.	-	.	ID=TCONS_00030431;geneID=XLOC_018146
GL341021	Cufflinks	transcript	944129	944318	.	.	.	ID=TCONS_00030482;geneID=XLOC_018174
GL341021	Cufflinks	transcript	1042478	1043439	.	.	.	ID=TCONS_00030483;geneID=XLOC_018175
GL341021	Cufflinks	transcript	1406749	1407491	.	+	.	ID=TCONS_00030362;geneID=XLOC_018111
GL341021	Cufflinks	transcript	1615475	1616732	.	.	.	ID=TCONS_00030484;geneID=XLOC_018176
GL341022	Cufflinks	transcript	10522	10764	.	-	.	ID=TCONS_00030915;geneID=XLOC_018404
GL341022	Cufflinks	transcript	28583	30066	.	.	.	ID=TCONS_00031295;geneID=XLOC_018611
GL341022	Cufflinks	transcript	79503	80553	.	+	.	ID=TCONS_00030508;geneID=XLOC_018189
GL341022	Cufflinks	transcript	99085	99705	.	.	.	ID=TCONS_00031296;geneID=XLOC_018612
GL341022	Cufflinks	transcript	251515	251936	.	.	.	ID=TCONS_00031297;geneID=XLOC_018613
GL341022	Cufflinks	transcript	289161	290484	.	+	.	ID=TCONS_00030527;geneID=XLOC_018197
GL341022	Cufflinks	transcript	289260	290484	.	+	.	ID=TCONS_00030528;geneID=XLOC_018197
GL341022	Cufflinks	transcript	302138	302766	.	.	.	ID=TCONS_00031298;geneID=XLOC_018614
GL341022	Cufflinks	transcript	486054	486212	.	.	.	ID=TCONS_00031299;geneID=XLOC_018615
GL341022	Cufflinks	transcript	716686	717029	.	.	.	ID=TCONS_00031300;geneID=XLOC_018616
GL341022	Cufflinks	transcript	937041	938107	.	.	.	ID=TCONS_00031301;geneID=XLOC_018617
GL341022	Cufflinks	transcript	985140	985516	.	.	.	ID=TCONS_00031302;geneID=XLOC_018618
GL341022	Cufflinks	transcript	1224523	1225631	.	.	.	ID=TCONS_00031303;geneID=XLOC_018619
GL341022	Cufflinks	transcript	1398705	1399089	.	.	.	ID=TCONS_00031304;geneID=XLOC_018620
GL341022	Cufflinks	transcript	1411816	1412426	.	.	.	ID=TCONS_00031305;geneID=XLOC_018621
GL341022	Cufflinks	transcript	1412481	1413198	.	.	.	ID=TCONS_00031306;geneID=XLOC_018622
GL341022	Cufflinks	transcript	1482071	1482408	.	.	.	ID=TCONS_00031307;geneID=XLOC_018623
[truncated: 176 more rows]
